# Supplementary material for: Malaria Elimination Campaigns in the Lake Kariba Region of Zambia: A Spatial Dynamical Model
Source: PLoS Comput Biol. 2016 Nov 23;12(11):e1005192. doi: 10.1371/journal.pcbi.1005192 (PMC5120780; doi:10.1371/journal.pcbi.1005192)
Supplement: S1 Dataset — (CSV) [file pcbi.1005192.s001.csv]

HadFeverLast2Weeks	SoughtTreatment	ITNUsedLastNight	ClusterID	HFCA	Latitude	Longitude	RDTpos	Round
18	0.222222222	0.705882353	80201_1	80201	-16.5200492	27.92158979	0.086956522	1
12	0.333333333	0.095238095	80201_1	80201	-16.5200492	27.92158979	0.013793103	6
3	0	0.198757764	80201_1	80201	-16.5200492	27.92158979	0.00621118	5
			80201_1	80201	-16.5200492	27.92158979	0.082474227	pilot
7	0	0.300884956	80201_1	80201	-16.5200492	27.92158979	0	3
17	0.117647059	0.331081081	80201_1	80201	-16.5200492	27.92158979	0.027972028	2
3	0.333333333	0.282258065	80201_1	80201	-16.5200492	27.92158979	0.016393443	4
33	0.393939394	0.52173913	80201_10	80201	-16.48337743	28.01644673	0.102941176	1
9	0.222222222	0.359375	80201_10	80201	-16.48337743	28.01644673	0.028571429	2
3	0	0.071428571	80201_10	80201	-16.48337743	28.01644673	0	3
10	0.2	0.291925466	80201_10	80201	-16.48337743	28.01644673	0.006410256	4
3	0.333333333	0.304054054	80201_10	80201	-16.48337743	28.01644673	0.006896552	5
8	0.375	0.20979021	80201_10	80201	-16.48337743	28.01644673	0	6
8	0	0.130769231	80201_11	80201	-16.43825836	27.92761501	0.0078125	6
11	0.272727273	0.23015873	80201_11	80201	-16.43825836	27.92761501	0	5
10	0.1	0.202898551	80201_11	80201	-16.43825836	27.92761501	0.028985507	1
7	0.285714286	0.039473684	80201_11	80201	-16.43825836	27.92761501	0	3
5	0.2	0.173553719	80201_11	80201	-16.43825836	27.92761501	0.018691589	2
4	0.25	0.518248175	80201_11	80201	-16.43825836	27.92761501	0	4
4	0	0.158730159	80201_12	80201	-16.49525025	27.99809575	0.008438819	5
20	0.35	0.468390805	80201_12	80201	-16.49525025	27.99809575	0.014880952	4
6	0.166666667	0.181069959	80201_12	80201	-16.49525025	27.99809575	0.008264463	6
20	0.35	0.289473684	80201_12	80201	-16.49525025	27.99809575	0.042372881	2
21	0.571428571	0.413043478	80201_12	80201	-16.49525025	27.99809575	0.174418605	1
22	0.409090909	0.157024793	80201_12	80201	-16.49525025	27.99809575	0.013761468	3
51	0.274509804	0.193650794	80201_2	80201	-16.49477877	27.98206747	0.157718121	1
25	0.36	0.244389027	80201_2	80201	-16.49477877	27.98206747	0.037234043	2
56	0.357142857	0.127619048	80201_2	80201	-16.49477877	27.98206747	0.022403259	3
134	0.470149254	0.585147247	80201_2	80201	-16.49477877	27.98206747	0.10095498	4
13	0.153846154	0.283333333	80201_2	80201	-16.49477877	27.98206747	0.01910828	5
8	0.125	0.159383033	80201_2	80201	-16.49477877	27.98206747	0.002597403	6
16	0.5625	0.182758621	80201_3	80201	-16.46726797	27.99465388	0	6
6	0.166666667	0.248175182	80201_3	80201	-16.46726797	27.99465388	0	5
18	0.166666667	0.126984127	80201_3	80201	-16.46726797	27.99465388	0.008746356	3
15	0.4	0.308270677	80201_3	80201	-16.46726797	27.99465388	0.003875969	2
14	0.285714286	0.49122807	80201_3	80201	-16.46726797	27.99465388	0.081818182	1
18	0.111111111	0.277372263	80201_3	80201	-16.46726797	27.99465388	0.003875969	4
0		0	80201_4	80201	-16.42425209	27.92455449	0	2
7	0.142857143	0	80201_4	80201	-16.42425209	27.92455449	0	3
22	0.318181818	0.453125	80201_4	80201	-16.42425209	27.92455449	0.048387097	4
1	1	0	80201_4	80201	-16.42425209	27.92455449	0.1	5
0		0.068965517	80201_4	80201	-16.42425209	27.92455449	0	6
19	0	0.065400844	80201_5	80201	-16.50430669	27.95750132	0.008492569	6
20	0.2	0.172680412	80201_5	80201	-16.50430669	27.95750132	0.010498688	5
21	0.238095238	0.191729323	80201_5	80201	-16.50430669	27.95750132	0.016806723	2
7	0.285714286	0.090038314	80201_5	80201	-16.50430669	27.95750132	0.012474012	3
38	0.184210526	0.301498127	80201_5	80201	-16.50430669	27.95750132	0.020872865	4
36	0.222222222	0.32	80201_5	80201	-16.50430669	27.95750132	0.08372093	1
10	0.4	0.457142857	80201_6	80201	-16.46981812	27.98432231	0.067307692	1
11	0.545454545	0.359756098	80201_6	80201	-16.46981812	27.98432231	0.031446541	2
3	0.666666667	0.138728324	80201_6	80201	-16.46981812	27.98432231	0.01242236	3
3	0.333333333	0.307692308	80201_6	80201	-16.46981812	27.98432231	0.014184397	4
6	0.666666667	0.123287671	80201_6	80201	-16.46981812	27.98432231	0.006993007	5
7	0.428571429	0.1	80201_6	80201	-16.46981812	27.98432231	0	6
28	0.178571429	0.322344322	80201_7	80201	-16.50763603	27.94753158	0.019920319	2
20	0.2	0.106707317	80201_7	80201	-16.50763603	27.94753158	0.003322259	3
24	0.166666667	0.366666667	80201_7	80201	-16.50763603	27.94753158	0.024054983	4
6	0.166666667	0.18815331	80201_7	80201	-16.50763603	27.94753158	0	5
25	0.44	0.121311475	80201_7	80201	-16.50763603	27.94753158	0	6
18	0.166666667	0.56	80201_7	80201	-16.50763603	27.94753158	0.052083333	1
10	0.2	0.282674772	80201_8	80201	-16.54044866	27.95026197	0.012232416	5
10	0.1	0.197761194	80201_8	80201	-16.54044866	27.95026197	0.007692308	6
17	0.176470588	0.363321799	80201_8	80201	-16.54044866	27.95026197	0.024475524	4
16	0.0625	0.341549296	80201_8	80201	-16.54044866	27.95026197	0.02661597	2
31	0.161290323	0.50931677	80201_8	80201	-16.54044866	27.95026197	0.072368421	1
28	0.214285714	0.234113712	80201_8	80201	-16.54044866	27.95026197	0.010791367	3
18	0.111111111	0.365482234	80201_9	80201	-16.42822717	27.95182193	0.041025641	1
28	0.071428571	0.196531792	80201_9	80201	-16.42822717	27.95182193	0.006224066	2
60	0.2	0.083168317	80201_9	80201	-16.42822717	27.95182193	0.006535948	3
30	0.166666667	0.305936073	80201_9	80201	-16.42822717	27.95182193	0.018691589	4
20	0.3	0.114197531	80201_9	80201	-16.42822717	27.95182193	0	5
16	0.3125	0.108490566	80201_9	80201	-16.42822717	27.95182193	0.007142857	6
			80202_1	80202	-16.73187919	28.10987384	0.244094488	pilot
2	0	0.256410256	80202_1	80202	-16.73187919	28.10987384	0.18018018	6
9	0	0.440789474	80202_1	80202	-16.73187919	28.10987384	0.109375	5
7	0	0.55026455	80202_1	80202	-16.73187919	28.10987384	0.271084337	1
34	0.088235294	0.22962963	80202_1	80202	-16.73187919	28.10987384	0.064220183	3
1	0	0.485207101	80202_1	80202	-16.73187919	28.10987384	0.214285714	2
34	0.205882353	0.376712329	80202_1	80202	-16.73187919	28.10987384	0.350364964	4
36	0.222222222	0.296375267	80202_10	80202	-16.76320734	27.79002382	0.219178082	6
95	0.136842105	0.384026258	80202_10	80202	-16.76320734	27.79002382	0.317676143	5
			80202_10	80202	-16.76320734	27.79002382	0.480569948	pilot
145	0.213793103	0.499605367	80202_10	80202	-16.76320734	27.79002382	0.162962963	3
229	0.144104803	0.571551724	80202_10	80202	-16.76320734	27.79002382	0.435530086	1
147	0.129251701	0.511458333	80202_10	80202	-16.76320734	27.79002382	0.178438662	2
298	0.271812081	0.658227848	80202_10	80202	-16.76320734	27.79002382	0.453191489	4
274	0.181818182	0.457253886	80202_2	80202	-16.80493285	27.82741434	0.431731503	1
127	0.141732283	0.34241908	80202_2	80202	-16.80493285	27.82741434	0.199612403	2
150	0.146666667	0.385359116	80202_2	80202	-16.80493285	27.82741434	0.230024213	3
312	0.240384615	0.50648415	80202_2	80202	-16.80493285	27.82741434	0.533175355	4
136	0.132352941	0.331902718	80202_2	80202	-16.80493285	27.82741434	0.2875	5
65	0.076923077	0.295180723	80202_2	80202	-16.80493285	27.82741434	0.310372771	6
			80202_2	80202	-16.80493285	27.82741434	0.386574074	pilot
			80202_3	80202	-16.68794587	27.88568047	0.289099526	pilot
1	1	0.477876106	80202_3	80202	-16.68794587	27.88568047	0.052884615	5
111	0.054054054	0.512893983	80202_3	80202	-16.68794587	27.88568047	0.24522293	1
9	0	0.536796537	80202_3	80202	-16.68794587	27.88568047	0.024509804	2
53	0.094339623	0.426426426	80202_3	80202	-16.68794587	27.88568047	0.044368601	3
4	0	0.180076628	80202_3	80202	-16.68794587	27.88568047	0.024193548	6
60	0.116666667	0.431034483	80202_3	80202	-16.68794587	27.88568047	0.213483146	4
			80202_4	80202	-16.7629772	27.94129777	0.466666667	pilot
287	0.317073171	0.54583921	80202_4	80202	-16.7629772	27.94129777	0.569230769	1
98	0.071428571	0.438271605	80202_4	80202	-16.7629772	27.94129777	0.28173913	2
8	0	0.429111531	80202_4	80202	-16.7629772	27.94129777	0.298174442	6
106	0.103773585	0.503285151	80202_4	80202	-16.7629772	27.94129777	0.291120815	3
127	0.05511811	0.432188065	80202_4	80202	-16.7629772	27.94129777	0.625	4
12	0.333333333	0.380582524	80202_4	80202	-16.7629772	27.94129777	0.329032258	5
90	0.211111111	0.568249258	80202_5	80202	-16.76647459	27.82925469	0.071786311	2
103	0.262135922	0.544342508	80202_5	80202	-16.76647459	27.82925469	0.083234245	3
303	0.485148515	0.725229826	80202_5	80202	-16.76647459	27.82925469	0.401795735	4
40	0.225	0.528198074	80202_5	80202	-16.76647459	27.82925469	0.192368839	5
17	0	0.481233244	80202_5	80202	-16.76647459	27.82925469	0.151975684	6
			80202_5	80202	-16.76647459	27.82925469	0.406137184	pilot
114	0.324561404	0.638971316	80202_5	80202	-16.76647459	27.82925469	0.258865248	1
			80202_6	80202	-16.73795271	27.88083674	0.362292052	pilot
46	0.065217391	0.339622642	80202_6	80202	-16.73795271	27.88083674	0.202290076	5
10	0	0.325551232	80202_6	80202	-16.73795271	27.88083674	0.193229901	6
177	0.13559322	0.442748092	80202_6	80202	-16.73795271	27.88083674	0.388888889	4
123	0.162601626	0.4906588	80202_6	80202	-16.73795271	27.88083674	0.163152053	3
235	0.165957447	0.553956835	80202_6	80202	-16.73795271	27.88083674	0.383529412	1
72	0.166666667	0.465083799	80202_6	80202	-16.73795271	27.88083674	0.167202572	2
			80202_7	80202	-16.72700385	27.95704709	0.443868739	pilot
4	0	0.29025641	80202_7	80202	-16.72700385	27.95704709	0.123620309	6
363	0.08815427	0.461734694	80202_7	80202	-16.72700385	27.95704709	0.570057582	1
74	0.054054054	0.340954274	80202_7	80202	-16.72700385	27.95704709	0.251402918	2
121	0.05785124	0.381522669	80202_7	80202	-16.72700385	27.95704709	0.209923664	3
124	0.177419355	0.444206009	80202_7	80202	-16.72700385	27.95704709	0.471935853	4
10	0.1	0.382034632	80202_7	80202	-16.72700385	27.95704709	0.178698225	5
31	0.032258065	0.25046729	80202_8	80202	-16.76324043	28.05456706	0.207243461	5
			80202_8	80202	-16.76324043	28.05456706	0.317813765	pilot
144	0.104166667	0.436541144	80202_8	80202	-16.76324043	28.05456706	0.419254658	1
99	0.070707071	0.388601036	80202_8	80202	-16.76324043	28.05456706	0.466292135	4
34	0.088235294	0.365354331	80202_8	80202	-16.76324043	28.05456706	0.221388368	2
5	0	0.230923695	80202_8	80202	-16.76324043	28.05456706	0.090517241	6
77	0.102564103	0.392307692	80202_8	80202	-16.76324043	28.05456706	0.193133047	3
3	0	0.238879736	80202_9	80202	-16.69457863	28.00276961	0.095155709	6
35	0.057142857	0.165591398	80202_9	80202	-16.69457863	28.00276961	0.208791209	5
68	0.117647059	0.435684647	80202_9	80202	-16.69457863	28.00276961	0.461873638	4
62	0.016129032	0.411594203	80202_9	80202	-16.69457863	28.00276961	0.124193548	3
45	0	0.318541997	80202_9	80202	-16.69457863	28.00276961	0.230347349	2
158	0.17721519	0.457990115	80202_9	80202	-16.69457863	28.00276961	0.487318841	1
			80202_9	80202	-16.69457863	28.00276961	0.409836066	pilot
1	1	0.538720539	80203_1	80203	-16.79828122	27.95659489	0.282442748	3
6	1	0.382352941	80203_1	80203	-16.79828122	27.95659489	0.410377358	1
0		0.272727273	80203_1	80203	-16.79828122	27.95659489	0.394736842	4
0		0.287234043	80203_1	80203	-16.79828122	27.95659489	0.206349206	5
0		0.14973262	80203_1	80203	-16.79828122	27.95659489	0.193370166	6
2	0	0.472924188	80203_10	80203	-16.82029556	27.86058808	0.137931034	3
32	0.375	0.46484375	80203_10	80203	-16.82029556	27.86058808	0.345132743	1
1	1	0.366972477	80203_10	80203	-16.82029556	27.86058808	0.111111111	2
4	0.75	0.504854369	80203_10	80203	-16.82029556	27.86058808	0.25388601	4
0		0.294930876	80203_10	80203	-16.82029556	27.86058808	0.104166667	5
9	0.888888889	0.4	80203_10	80203	-16.82029556	27.86058808	0.17218543	6
			80203_10	80203	-16.82029556	27.86058808	0.196078431	pilot
			80203_2	80203	-16.79907444	27.84107138	0.489932886	pilot
30	0.366666667	0.43776824	80203_2	80203	-16.79907444	27.84107138	0.451697128	1
12	0.5	0.336016097	80203_2	80203	-16.79907444	27.84107138	0.232718894	2
7	0.571428571	0.326264274	80203_2	80203	-16.79907444	27.84107138	0.150659134	3
6	0.333333333	0.412350598	80203_2	80203	-16.79907444	27.84107138	0.522123894	4
6	0	0.347169811	80203_2	80203	-16.79907444	27.84107138	0.236111111	5
0		0.285115304	80203_2	80203	-16.79907444	27.84107138	0.197215777	6
			80203_3	80203	-16.80223964	27.85754094	0.183833116	pilot
102	0.637254902	0.437739464	80203_3	80203	-16.80223964	27.85754094	0.233368532	1
2	0.5	0.522058824	80203_3	80203	-16.80223964	27.85754094	0.10982659	2
1	0	0.274709302	80203_3	80203	-16.80223964	27.85754094	0.143987342	3
3	0.666666667	0.179357022	80203_3	80203	-16.80223964	27.85754094	0.282214156	4
0		0.41923775	80203_3	80203	-16.80223964	27.85754094	0.19047619	5
2	1	0.286885246	80203_3	80203	-16.80223964	27.85754094	0.15201005	6
36	0.111111111	0.553333333	80203_4	80203	-16.77144495	27.87903755	0.188811189	1
38	0.105263158	0.362204724	80203_4	80203	-16.77144495	27.87903755	0.317073171	4
			80203_4	80203	-16.77144495	27.87903755	0.214285714	pilot
0		0.361111111	80203_4	80203	-16.77144495	27.87903755	0.041666667	2
10	0.1	0.21969697	80203_4	80203	-16.77144495	27.87903755	0.15503876	6
8	0.125	0.535714286	80203_4	80203	-16.77144495	27.87903755	0.097560976	5
14	0.071428571	0.706766917	80203_4	80203	-16.77144495	27.87903755	0.125	3
			80203_5	80203	-16.81947392	27.86347951	0.162337662	pilot
2	1	0.407079646	80203_5	80203	-16.81947392	27.86347951	0.223880597	6
0		0.321799308	80203_5	80203	-16.81947392	27.86347951	0.13253012	5
2	1	0.450511945	80203_5	80203	-16.81947392	27.86347951	0.1875	4
4	0.75	0.359073359	80203_5	80203	-16.81947392	27.86347951	0.123853211	2
19	0.578947368	0.501754386	80203_5	80203	-16.81947392	27.86347951	0.320833333	1
0		0.279310345	80203_5	80203	-16.81947392	27.86347951	0.134693878	3
			80203_6	80203	-16.76863769	27.89610565	0.291793313	pilot
14	0.357142857	0.54025974	80203_6	80203	-16.76863769	27.89610565	0.289017341	1
2	0.5	0.407942238	80203_6	80203	-16.76863769	27.89610565	0.201680672	2
9	0.222222222	0.381679389	80203_6	80203	-16.76863769	27.89610565	0.148367953	3
5	0.4	0.423529412	80203_6	80203	-16.76863769	27.89610565	0.25477707	6
5	0.2	0.422145329	80203_6	80203	-16.76863769	27.89610565	0.228136882	5
26	0.461538462	0.529411765	80203_6	80203	-16.76863769	27.89610565	0.33	4
7	0.857142857	0.350482315	80203_7	80203	-16.7581049	27.90980622	0.420289855	1
			80203_7	80203	-16.7581049	27.90980622	0.217741935	pilot
0		0.381132075	80203_7	80203	-16.7581049	27.90980622	0.190082645	6
1	1	0.278571429	80203_7	80203	-16.7581049	27.90980622	0.290598291	5
0		0.212014134	80203_7	80203	-16.7581049	27.90980622	0.3187251	4
3	0.333333333	0.214545455	80203_7	80203	-16.7581049	27.90980622	0.172839506	3
0		0.185365854	80203_7	80203	-16.7581049	27.90980622	0.181318681	2
			80203_8	80203	-16.79011519	27.8449541	0.49034749	pilot
0		0.304985337	80203_8	80203	-16.79011519	27.8449541	0.296703297	5
7	0.428571429	0.43081761	80203_8	80203	-16.79011519	27.8449541	0.430188679	1
3	0.666666667	0.353623188	80203_8	80203	-16.79011519	27.8449541	0.260869565	2
4	0	0.216763006	80203_8	80203	-16.79011519	27.8449541	0.205980066	3
0		0.182432432	80203_8	80203	-16.79011519	27.8449541	0.289377289	6
2	1	0.398950131	80203_8	80203	-16.79011519	27.8449541	0.544642857	4
			80203_9	80203	-16.796494	27.87439231	0.157894737	pilot
3	0.666666667	0.442176871	80203_9	80203	-16.796494	27.87439231	0.263636364	1
0		0.158730159	80203_9	80203	-16.796494	27.87439231	0.116504854	5
1	1	0.576470588	80203_9	80203	-16.796494	27.87439231	0.120805369	3
0		0.341463415	80203_9	80203	-16.796494	27.87439231	0.243478261	4
0		0.467065868	80203_9	80203	-16.796494	27.87439231	0.151724138	6
1	1	0.418604651	80203_9	80203	-16.796494	27.87439231	0.087837838	2
39	0.384615385	0.398550725	80204_1	80204	-16.9169778	27.54403612	0.330357143	1
21	0.238095238	0.372670807	80204_1	80204	-16.9169778	27.54403612	0.174603175	2
			80204_1	80204	-16.9169778	27.54403612	0.296703297	pilot
3	0	0.56	80204_1	80204	-16.9169778	27.54403612	0.131868132	3
2	1	0.447368421	80204_1	80204	-16.9169778	27.54403612	0.067164179	6
15	0.133333333	0.345549738	80204_10	80204	-16.89874654	27.65053392	0.371621622	1
13	0.538461538	0.275449102	80204_10	80204	-16.89874654	27.65053392	0.270833333	2
			80204_10	80204	-16.89874654	27.65053392	0.373831776	pilot
0		0.408695652	80204_10	80204	-16.89874654	27.65053392	0.083333333	3
7	0.857142857	0.520833333	80204_10	80204	-16.89874654	27.65053392	0.058064516	6
12	0.416666667	0.383663366	80204_2	80204	-16.93812283	27.56243262	0.23782235	1
33	0.272727273	0.274247492	80204_2	80204	-16.93812283	27.56243262	0.137795276	2
0		0.707317073	80204_2	80204	-16.93812283	27.56243262	0.111111111	3
8	0.375	0.38372093	80204_2	80204	-16.93812283	27.56243262	0.057971014	6
			80204_2	80204	-16.93812283	27.56243262	0.267175573	pilot
5	0.6	0.504672897	80204_3	80204	-16.88783008	27.61229361	0.070588235	6
4	0	0.554455446	80204_3	80204	-16.88783008	27.61229361	0.197368421	1
0		0.416666667	80204_3	80204	-16.88783008	27.61229361	0	3
7	0.714285714	0.313953488	80204_3	80204	-16.88783008	27.61229361	0.085714286	2
			80204_3	80204	-16.88783008	27.61229361	0.403225806	pilot
0		0.302631579	80204_4	80204	-16.95633246	27.66744267	0.153846154	2
0		0.336448598	80204_4	80204	-16.95633246	27.66744267	0.35	3
			80204_4	80204	-16.95633246	27.66744267	0.348484848	pilot
2	1	0.53968254	80204_4	80204	-16.95633246	27.66744267	0.3375	6
69	0.188405797	0.303317536	80204_4	80204	-16.95633246	27.66744267	0.271676301	1
			80204_5	80204	-16.93385922	27.58899259	0.271676301	pilot
19	0.578947368	0.344262295	80204_5	80204	-16.93385922	27.58899259	0.215434084	1
6	0	0.488479263	80204_5	80204	-16.93385922	27.58899259	0.097435897	2
1	1	0.420081967	80204_5	80204	-16.93385922	27.58899259	0.083333333	3
12	0.666666667	0.56166419	80204_5	80204	-16.93385922	27.58899259	0.064080944	6
0		0.764705882	80204_6	80204	-16.94599779	27.62571314	0.235294118	3
			80204_6	80204	-16.94599779	27.62571314	0.456790123	pilot
8	0.625	0.548387097	80204_6	80204	-16.94599779	27.62571314	0.28	1
7	0.428571429	0.337662338	80204_6	80204	-16.94599779	27.62571314	0.261538462	2
0		0.655172414	80204_6	80204	-16.94599779	27.62571314	0.058823529	6
23	0	0.555555556	80204_7	80204	-16.90755599	27.6748168	0.433962264	1
1	0	0.2	80204_7	80204	-16.90755599	27.6748168	0.411764706	3
0		0.696428571	80204_7	80204	-16.90755599	27.6748168	0.14893617	6
			80204_7	80204	-16.90755599	27.6748168	0.490566038	pilot
10	0.5	0.418918919	80204_7	80204	-16.90755599	27.6748168	0.194029851	2
17	0.294117647	0.465277778	80204_8	80204	-16.90372394	27.59898372	0.448275862	1
12	0.333333333	0.515151515	80204_8	80204	-16.90372394	27.59898372	0.166666667	2
0		0.744186047	80204_8	80204	-16.90372394	27.59898372	0.105263158	3
3	1	0.440677966	80204_8	80204	-16.90372394	27.59898372	0.16	6
			80204_8	80204	-16.90372394	27.59898372	0.298076923	pilot
2	0.5	0.661764706	80204_9	80204	-16.97464465	27.5166515	0.078431373	6
41	0.097560976	0.222222222	80204_9	80204	-16.97464465	27.5166515	0.408695652	1
10	0.4	0.352941176	80204_9	80204	-16.97464465	27.5166515	0.214953271	2
0		0.36	80204_9	80204	-16.97464465	27.5166515	0.246376812	3
			80204_9	80204	-16.97464465	27.5166515	0.465346535	pilot
27	0.555555556	0.608247423	80206_1	80206	-16.48584838	27.6159929	0.013245033	1
9	1	0.40625	80206_1	80206	-16.48584838	27.6159929	0	5
15	0.8	0.462025316	80206_1	80206	-16.48584838	27.6159929	0.007142857	4
7	0.714285714	0.528169014	80206_1	80206	-16.48584838	27.6159929	0	3
22	0.681818182	0.560240964	80206_1	80206	-16.48584838	27.6159929	0.007142857	2
			80206_1	80206	-16.48584838	27.6159929	0.006993007	pilot
6	0.833333333	0.098159509	80206_1	80206	-16.48584838	27.6159929	0.014492754	6
12	0.416666667	0.607692308	80206_2	80206	-16.51780488	27.65295632	0.03960396	1
5	0.8	0.539215686	80206_2	80206	-16.51780488	27.65295632	0.0125	2
0		0.385826772	80206_2	80206	-16.51780488	27.65295632	0	3
11	0.727272727	0.363636364	80206_2	80206	-16.51780488	27.65295632	0.02	4
3	1	0.126865672	80206_2	80206	-16.51780488	27.65295632	0	5
4	0.5	0.241935484	80206_2	80206	-16.51780488	27.65295632	0	6
			80206_2	80206	-16.51780488	27.65295632	0.0375	pilot
			80206_3	80206	-16.49104752	27.60184705	0.007751938	pilot
135	0.467153285	0.440835267	80206_3	80206	-16.49104752	27.60184705	0.021871203	1
70	0.542857143	0.404580153	80206_3	80206	-16.49104752	27.60184705	0.00861141	2
12	0.583333333	0.424957841	80206_3	80206	-16.49104752	27.60184705	0.003344482	3
91	0.67032967	0.361576355	80206_3	80206	-16.49104752	27.60184705	0.012224939	4
54	0.722222222	0.24220837	80206_3	80206	-16.49104752	27.60184705	0.003649635	6
51	0.843137255	0.352997146	80206_3	80206	-16.49104752	27.60184705	0.002457002	5
22	0.409090909	0.653061224	80206_4	80206	-16.54091274	27.71740271	0.005813953	1
14	0.357142857	0.502463054	80206_4	80206	-16.54091274	27.71740271	0.005464481	2
3	0.333333333	0.577405858	80206_4	80206	-16.54091274	27.71740271	0	3
11	0.818181818	0.466257669	80206_4	80206	-16.54091274	27.71740271	0.015503876	4
7	1	0.388888889	80206_4	80206	-16.54091274	27.71740271	0	5
9	0.777777778	0.375	80206_4	80206	-16.54091274	27.71740271	0.011049724	6
			80206_4	80206	-16.54091274	27.71740271	0.026785714	pilot
			80206_5	80206	-16.52493696	27.69047963	0.024271845	pilot
5	0.6	0.435606061	80206_5	80206	-16.52493696	27.69047963	0	3
34	0.264705882	0.457792208	80206_5	80206	-16.52493696	27.69047963	0.003676471	2
34	0.264705882	0.476038339	80206_5	80206	-16.52493696	27.69047963	0.012244898	1
10	0.8	0.478632479	80206_5	80206	-16.52493696	27.69047963	0	4
11	0.727272727	0.41350211	80206_5	80206	-16.52493696	27.69047963	0.009345794	5
8	0.5	0.211111111	80206_5	80206	-16.52493696	27.69047963	0	6
			80206_6	80206	-16.50162773	27.60466522	0.020172911	pilot
52	0.423076923	0.456561922	80206_6	80206	-16.50162773	27.60466522	0.00308642	1
31	0.419354839	0.468809074	80206_6	80206	-16.50162773	27.60466522	0.009661836	2
5	0.4	0.502040816	80206_6	80206	-16.50162773	27.60466522	0.002570694	3
44	0.727272727	0.325	80206_6	80206	-16.50162773	27.60466522	0.028708134	4
27	0.592592593	0.262121212	80206_6	80206	-16.50162773	27.60466522	0.005347594	6
26	0.884615385	0.237435009	80206_6	80206	-16.50162773	27.60466522	0.00204918	5
19	0.789473684	0.208571429	80206_7	80206	-16.50966324	27.61428624	0	6
41	0.56097561	0.547029703	80206_7	80206	-16.50966324	27.61428624	0	1
28	0.535714286	0.482384824	80206_7	80206	-16.50966324	27.61428624	0.003311258	2
12	0.666666667	0.410557185	80206_7	80206	-16.50966324	27.61428624	0.003610108	3
5	1	0.394230769	80206_7	80206	-16.50966324	27.61428624	0	5
13	0.692307692	0.384126984	80206_7	80206	-16.50966324	27.61428624	0.007874016	4
			80206_7	80206	-16.50966324	27.61428624	0.013333333	pilot
24	0.208333333	0.183168317	80207_1	80207	-16.55439552	27.81259465	0	2
1	0	0.046783626	80207_1	80207	-16.55439552	27.81259465	0.012578616	3
10	0	0.386454183	80207_1	80207	-16.55439552	27.81259465	0.016877637	4
11	0.181818182	0.221402214	80207_1	80207	-16.55439552	27.81259465	0	5
1	0	0.04375	80207_1	80207	-16.55439552	27.81259465	0	6
			80207_1	80207	-16.55439552	27.81259465	0.04845815	pilot
41	0.219512195	0.426035503	80207_1	80207	-16.55439552	27.81259465	0	1
62	0.467741935	0.640394089	80207_10	80207	-16.57059653	27.78126913	0.005649718	1
17	0.411764706	0.269406393	80207_10	80207	-16.57059653	27.78126913	0.004878049	2
1	0	0.124481328	80207_10	80207	-16.57059653	27.78126913	0.004545455	3
28	0.379310345	0.465317919	80207_10	80207	-16.57059653	27.78126913	0	4
10	0.2	0.278350515	80207_10	80207	-16.57059653	27.78126913	0	5
1	1	0.150627615	80207_10	80207	-16.57059653	27.78126913	0.005263158	6
			80207_10	80207	-16.57059653	27.78126913	0.031347962	pilot
1	0	0.306748466	80207_2	80207	-16.50709741	27.76562872	0	5
21	0.19047619	0.180451128	80207_2	80207	-16.50709741	27.76562872	0	2
0		0.115044248	80207_2	80207	-16.50709741	27.76562872	0	3
12	0.384615385	0.490066225	80207_2	80207	-16.50709741	27.76562872	0.024590164	4
0		0.245098039	80207_2	80207	-16.50709741	27.76562872	0	6
			80207_2	80207	-16.50709741	27.76562872	0.010309278	pilot
1	0	0.067901235	80207_3	80207	-16.46815103	27.83318594	0	6
47	0.170212766	0.138248848	80207_3	80207	-16.46815103	27.83318594	0	1
26	0.153846154	0.26	80207_3	80207	-16.46815103	27.83318594	0.006896552	2
24	0	0.095041322	80207_3	80207	-16.46815103	27.83318594	0.004545455	3
16	0.125	0.4	80207_3	80207	-16.46815103	27.83318594	0	4
9	0.222222222	0.258687259	80207_3	80207	-16.46815103	27.83318594	0	5
29	0.103448276	0.38976378	80207_4	80207	-16.59509675	27.68867391	0.012765957	2
			80207_4	80207	-16.59509675	27.68867391	0.014705882	pilot
5	0.4	0.14527027	80207_4	80207	-16.59509675	27.68867391	0	5
4	0	0.158536585	80207_4	80207	-16.59509675	27.68867391	0.005102041	6
1	0	0.046875	80207_4	80207	-16.59509675	27.68867391	0	3
53	0.113207547	0.339130435	80207_4	80207	-16.59509675	27.68867391	0.02	1
23	0.260869565	0.322834646	80207_4	80207	-16.59509675	27.68867391	0.00896861	4
52	0.173076923	0.429824561	80207_5	80207	-16.50959319	27.89319605	0.03652968	1
34	0.235294118	0.275	80207_5	80207	-16.50959319	27.89319605	0.008547009	2
21	0.238095238	0.043290043	80207_5	80207	-16.50959319	27.89319605	0.004524887	3
20	0.35	0.417293233	80207_5	80207	-16.50959319	27.89319605	0.004016064	4
5	0.2	0.345679012	80207_5	80207	-16.50959319	27.89319605	0.004975124	5
0		0.038888889	80207_5	80207	-16.50959319	27.89319605	0.026666667	6
			80207_5	80207	-16.50959319	27.89319605	0.018248175	pilot
			80207_6	80207	-16.55026045	27.75501445	0.02970297	pilot
8	0.5	0.370909091	80207_6	80207	-16.55026045	27.75501445	0.004273504	5
0		0.098958333	80207_6	80207	-16.55026045	27.75501445	0	6
0		0.075630252	80207_6	80207	-16.55026045	27.75501445	0.004405286	3
61	0.344262295	0.5	80207_6	80207	-16.55026045	27.75501445	0.004237288	1
28	0.357142857	0.233480176	80207_6	80207	-16.55026045	27.75501445	0	2
24	0.5	0.43359375	80207_6	80207	-16.55026045	27.75501445	0.012987013	4
84	0.369047619	0.509960159	80207_7	80207	-16.59727511	27.739422	0.034042553	1
33	0.363636364	0.279569892	80207_7	80207	-16.59727511	27.739422	0.003861004	2
36	0.25	0.136690647	80207_7	80207	-16.59727511	27.739422	0.003891051	3
41	0.43902439	0.3117506	80207_7	80207	-16.59727511	27.739422	0.020887728	4
7	0	0.306122449	80207_7	80207	-16.59727511	27.739422	0.003367003	5
3	0.333333333	0.20505618	80207_7	80207	-16.59727511	27.739422	0	6
			80207_7	80207	-16.59727511	27.739422	0.07012987	pilot
			80207_8	80207	-16.52431737	27.85280421	0.033980583	pilot
10	0.3	0.224770642	80207_8	80207	-16.52431737	27.85280421	0.002857143	5
25	0.28	0.311392405	80207_8	80207	-16.52431737	27.85280421	0.005665722	4
21	0.142857143	0.076115486	80207_8	80207	-16.52431737	27.85280421	0.00862069	3
80	0.175	0.387464387	80207_8	80207	-16.52431737	27.85280421	0.01497006	1
1	1	0.045936396	80207_8	80207	-16.52431737	27.85280421	0.004329004	6
22	0.045454545	0.164383562	80207_8	80207	-16.52431737	27.85280421	0.004761905	2
			80207_9	80207	-16.58917173	27.75971678	0.018442623	pilot
4	0.5	0.110070258	80207_9	80207	-16.58917173	27.75971678	0.004987531	3
60	0.55	0.275862069	80207_9	80207	-16.58917173	27.75971678	0	2
111	0.558558559	0.475555556	80207_9	80207	-16.58917173	27.75971678	0.032941176	1
78	0.487179487	0.247582205	80207_9	80207	-16.58917173	27.75971678	0.034632035	4
9	0.333333333	0.140495868	80207_9	80207	-16.58917173	27.75971678	0.006302521	5
13	0.384615385	0.165116279	80207_9	80207	-16.58917173	27.75971678	0.003322259	6
0		0.201550388	80208_1	80208	-16.6262958	28.07432507	0.609756098	1
7	0	0.231053604	80208_1	80208	-16.6262958	28.07432507	0.266129032	2
14	0	0.134556575	80208_1	80208	-16.6262958	28.07432507	0.117834395	3
61	0.131147541	0.352112676	80208_1	80208	-16.6262958	28.07432507	0.518672199	4
19	0	0.253164557	80208_1	80208	-16.6262958	28.07432507	0.25	5
2	0	0.26121372	80208_1	80208	-16.6262958	28.07432507	0.079575597	6
8	0	0.130932897	80208_10	80208	-16.58640271	28.27033868	0.431444241	2
125	0.408	0.301749271	80208_10	80208	-16.58640271	28.27033868	0.469745223	4
51	0.078431373	0.149136578	80208_10	80208	-16.58640271	28.27033868	0.274796748	5
50	0.02	0.166441137	80208_10	80208	-16.58640271	28.27033868	0.229370629	6
0		0.027777778	80208_10	80208	-16.58640271	28.27033868	0.611111111	1
44	0.066666667	0.207650273	80208_10	80208	-16.58640271	28.27033868	0.277142857	3
19	0.052631579	0.183673469	80208_2	80208	-16.57985925	28.0228442	0.047761194	6
4	0.75	0.338383838	80208_2	80208	-16.57985925	28.0228442	0.100529101	1
66	0.636363636	0.356589147	80208_2	80208	-16.57985925	28.0228442	0.212399541	4
16	0.4375	0.204326923	80208_2	80208	-16.57985925	28.0228442	0.026041667	3
15	0.4	0.291913215	80208_2	80208	-16.57985925	28.0228442	0.042889391	2
18	0.111111111	0.247863248	80208_2	80208	-16.57985925	28.0228442	0.055393586	5
15	0.2	0.159863946	80208_3	80208	-16.62156504	28.20416184	0.312849162	2
54	0.166666667	0.228373702	80208_3	80208	-16.62156504	28.20416184	0.474910394	4
44	0.022727273	0.187155963	80208_3	80208	-16.62156504	28.20416184	0.247563353	3
14	0	0.165794066	80208_3	80208	-16.62156504	28.20416184	0.209876543	6
43	0.023255814	0.106	80208_3	80208	-16.62156504	28.20416184	0.301652893	5
0		0.125	80208_4	80208	-16.50330445	28.22543528	0.446428571	1
24	0	0.18627451	80208_4	80208	-16.50330445	28.22543528	0.159793814	3
27	0.111111111	0.219387755	80208_4	80208	-16.50330445	28.22543528	0.419354839	4
12	0	0.351851852	80208_4	80208	-16.50330445	28.22543528	0.168269231	5
3	0	0.194312796	80208_4	80208	-16.50330445	28.22543528	0.1	6
18	0	0.095	80208_4	80208	-16.50330445	28.22543528	0.210227273	2
0		0.5	80208_5	80208	-16.55713984	28.18956046	0	1
12	0.083333333	0.184738956	80208_5	80208	-16.55713984	28.18956046	0.316037736	2
17	0.117647059	0.259259259	80208_5	80208	-16.55713984	28.18956046	0.189922481	3
40	0.075	0.172043011	80208_5	80208	-16.55713984	28.18956046	0.494296578	4
8	0.125	0.185714286	80208_5	80208	-16.55713984	28.18956046	0.327205882	5
7	0	0.197183099	80208_5	80208	-16.55713984	28.18956046	0.271428571	6
20	0.1	0.15407855	80208_6	80208	-16.56722458	28.06960297	0.027863777	6
0		0.12962963	80208_6	80208	-16.56722458	28.06960297	0.224299065	1
2	0	0.168103448	80208_6	80208	-16.56722458	28.06960297	0.145238095	2
2	0	0.053072626	80208_6	80208	-16.56722458	28.06960297	0.101156069	3
50	0.22	0.253968254	80208_6	80208	-16.56722458	28.06960297	0.245901639	4
2	0.333333333	0.174647887	80208_6	80208	-16.56722458	28.06960297	0.069364162	5
15	0.066666667	0.258865248	80208_7	80208	-16.6802389	28.05358538	0.284172662	5
30	0.1	0.245283019	80208_7	80208	-16.6802389	28.05358538	0.617977528	4
2	0.5	0.1375	80208_7	80208	-16.6802389	28.05358538	0.30733945	2
0		0.190909091	80208_7	80208	-16.6802389	28.05358538	0.265700483	3
10	0	0.136	80208_7	80208	-16.6802389	28.05358538	0.22983871	6
0		0.036585366	80208_7	80208	-16.6802389	28.05358538	0.695121951	1
0		0.138211382	80208_8	80208	-16.65672389	28.13853915	0.658536585	1
4	0.5	0.062937063	80208_8	80208	-16.65672389	28.13853915	0.462140992	2
43	0.023255814	0.198675497	80208_8	80208	-16.65672389	28.13853915	0.345008757	3
67	0.149253731	0.261348006	80208_8	80208	-16.65672389	28.13853915	0.593567251	4
26	0.115384615	0.173913043	80208_8	80208	-16.65672389	28.13853915	0.443740095	5
21	0.047619048	0.132824427	80208_8	80208	-16.65672389	28.13853915	0.372274143	6
			80208_8	80208	-16.65672389	28.13853915	0.4375	pilot
4	0	0.216589862	80208_9	80208	-16.59313342	27.99047053	0.028436019	5
0		0.057142857	80208_9	80208	-16.59313342	27.99047053	0	2
7	0.428571429	0.142857143	80208_9	80208	-16.59313342	27.99047053	0.098484848	3
20	0.2	0.286713287	80208_9	80208	-16.59313342	27.99047053	0.143382353	4
0		0.176470588	80208_9	80208	-16.59313342	27.99047053	0.016216216	6
			80209_1	80209	-16.62887892	27.65935122	0.068965517	pilot
10	0.1	0.415254237	80209_1	80209	-16.62887892	27.65935122	0	6
0		0.12244898	80209_1	80209	-16.62887892	27.65935122	0	5
6	0	0.310679612	80209_1	80209	-16.62887892	27.65935122	0.011627907	3
1	0	0.130434783	80209_1	80209	-16.62887892	27.65935122	0.029850746	2
10	0.1	0.534090909	80209_1	80209	-16.62887892	27.65935122	0.0625	1
3	0.333333333	0.571428571	80209_1	80209	-16.62887892	27.65935122	0	4
			80209_10	80209	-16.59879753	27.8203117	0.048169557	pilot
4	0	0.381526104	80209_10	80209	-16.59879753	27.8203117	0.007594937	5
30	0.066666667	0.243070362	80209_10	80209	-16.59879753	27.8203117	0.018957346	2
13	0.076923077	0.31588785	80209_10	80209	-16.59879753	27.8203117	0.013100437	3
84	0.107142857	0.332142857	80209_10	80209	-16.59879753	27.8203117	0.108	1
9	0.333333333	0.461711712	80209_10	80209	-16.59879753	27.8203117	0.018041237	4
12	0.25	0.371916509	80209_10	80209	-16.59879753	27.8203117	0.006976744	6
50	0.54	0.453149002	80209_2	80209	-16.59855759	27.88388457	0.030797101	6
129	0.108527132	0.307509881	80209_2	80209	-16.59855759	27.88388457	0.120512821	2
482	0.2593361	0.466192171	80209_2	80209	-16.59855759	27.88388457	0.379636938	1
69	0.144927536	0.388446215	80209_2	80209	-16.59855759	27.88388457	0.060629921	3
194	0.159793814	0.552315609	80209_2	80209	-16.59855759	27.88388457	0.196969697	4
29	0.137931034	0.4125	80209_2	80209	-16.59855759	27.88388457	0.059050064	5
			80209_2	80209	-16.59855759	27.88388457	0.200164069	pilot
			80209_3	80209	-16.64209416	27.81536561	0.083629893	pilot
149	0.275167785	0.310298103	80209_3	80209	-16.64209416	27.81536561	0.134238311	1
22	0.136363636	0.400641026	80209_3	80209	-16.64209416	27.81536561	0.074954296	2
7	0.285714286	0.292207792	80209_3	80209	-16.64209416	27.81536561	0.015968064	3
29	0.275862069	0.423954373	80209_3	80209	-16.64209416	27.81536561	0.073825503	4
10	0.3	0.343035343	80209_3	80209	-16.64209416	27.81536561	0.016548463	6
6	0.166666667	0.464285714	80209_3	80209	-16.64209416	27.81536561	0.027237354	5
151	0.311258278	0.53815261	80209_4	80209	-16.62749902	27.77252919	0.176201373	1
24	0.458333333	0.377329193	80209_4	80209	-16.62749902	27.77252919	0.04008016	3
19	0.368421053	0.480637813	80209_4	80209	-16.62749902	27.77252919	0.043969849	4
3	0.333333333	0.371077763	80209_4	80209	-16.62749902	27.77252919	0.008532423	5
7	0.5	0.39740566	80209_4	80209	-16.62749902	27.77252919	0.008547009	6
72	0.333333333	0.427342256	80209_4	80209	-16.62749902	27.77252919	0.047774159	2
			80209_4	80209	-16.62749902	27.77252919	0.0875	pilot
16	0.375	0.407239819	80209_5	80209	-16.5592012	27.90916551	0.009124088	6
168	0.232142857	0.483353884	80209_5	80209	-16.5592012	27.90916551	0.137691238	1
63	0.063492063	0.35042735	80209_5	80209	-16.5592012	27.90916551	0.044444444	2
30	0.033333333	0.341569767	80209_5	80209	-16.5592012	27.90916551	0.035294118	3
			80209_5	80209	-16.5592012	27.90916551	0.090247453	pilot
53	0.113207547	0.618618619	80209_5	80209	-16.5592012	27.90916551	0.059625213	4
16	0.25	0.513447433	80209_5	80209	-16.5592012	27.90916551	0.005988024	5
			80209_6	80209	-16.7160837	27.75450647	0.394566624	pilot
205	0.185365854	0.422535211	80209_6	80209	-16.7160837	27.75450647	0.43062201	1
77	0.116883117	0.298572997	80209_6	80209	-16.7160837	27.75450647	0.187574671	2
26	0.115384615	0.264637002	80209_6	80209	-16.7160837	27.75450647	0.122972973	3
55	0.127272727	0.545216252	80209_6	80209	-16.7160837	27.75450647	0.423303835	4
8	0.375	0.301158301	80209_6	80209	-16.7160837	27.75450647	0.107890499	5
10	0.3	0.382183908	80209_6	80209	-16.7160837	27.75450647	0.052117264	6
227	0.110132159	0.282716049	80209_7	80209	-16.75960539	27.71013896	0.5951417	1
70	0.1	0.153295129	80209_7	80209	-16.75960539	27.71013896	0.320493066	2
33	0.151515152	0.325342466	80209_7	80209	-16.75960539	27.71013896	0.271099744	3
19	0.052631579	0.25440806	80209_7	80209	-16.75960539	27.71013896	0.101156069	6
9	0.111111111	0.262148338	80209_7	80209	-16.75960539	27.71013896	0.164852255	5
			80209_7	80209	-16.75960539	27.71013896	0.378431373	pilot
79	0.101265823	0.375182482	80209_7	80209	-16.75960539	27.71013896	0.475728155	4
62	0.370967742	0.416363636	80209_8	80209	-16.64836512	27.78081242	0.068367347	2
42	0.19047619	0.400300978	80209_8	80209	-16.64836512	27.78081242	0.046692607	3
33	0.212121212	0.419689119	80209_8	80209	-16.64836512	27.78081242	0.080436941	4
10	0.5	0.424843424	80209_8	80209	-16.64836512	27.78081242	0.00951087	5
18	0.277777778	0.411707317	80209_8	80209	-16.64836512	27.78081242	0.016336056	6
			80209_8	80209	-16.64836512	27.78081242	0.204506066	pilot
163	0.374233129	0.441476826	80209_8	80209	-16.64836512	27.78081242	0.193726937	1
34	0.205882353	0.345117845	80209_9	80209	-16.64509235	27.72896499	0.044859813	2
9	0.111111111	0.33102253	80209_9	80209	-16.64509235	27.72896499	0.017142857	6
0		0.451400329	80209_9	80209	-16.64509235	27.72896499	0.021868787	5
20	0.5	0.349417637	80209_9	80209	-16.64509235	27.72896499	0.035315985	4
14	0.071428571	0.254310345	80209_9	80209	-16.64509235	27.72896499	0.03633218	3
107	0.168224299	0.45124283	80209_9	80209	-16.64509235	27.72896499	0.152866242	1
			80209_9	80209	-16.64509235	27.72896499	0.136246787	pilot
0		0.483870968	80210_1	80210	-16.41217131	28.18589085	0.06557377	5
4	0.5	0.49122807	80210_1	80210	-16.41217131	28.18589085	0.175438596	4
2	0	0.171428571	80210_1	80210	-16.41217131	28.18589085	0.043478261	3
3	0	0.234042553	80210_1	80210	-16.41217131	28.18589085	0.282608696	2
16	0.4375	0.305555556	80210_1	80210	-16.41217131	28.18589085	0.515151515	1
1	0	0.384615385	80210_1	80210	-16.41217131	28.18589085	0	6
3	0	0.472906404	80210_10	80210	-16.4560979	28.11650659	0.012376238	5
17	0.294117647	0.088235294	80210_10	80210	-16.4560979	28.11650659	0.058823529	1
25	0.36	0.234234234	80210_10	80210	-16.4560979	28.11650659	0.025157233	2
22	0.318181818	0.153439153	80210_10	80210	-16.4560979	28.11650659	0.01897019	3
21	0.428571429	0.307506053	80210_10	80210	-16.4560979	28.11650659	0.061124694	4
1	0	0.258928571	80210_10	80210	-16.4560979	28.11650659	0.009029345	6
15	0.2	0.23	80210_11	80210	-16.50492687	28.06897374	0.020547945	3
9	0.111111111	0.2	80210_11	80210	-16.50492687	28.06897374	0.094339623	1
64	0.359375	0.288546256	80210_11	80210	-16.50492687	28.06897374	0.031746032	2
11	0.454545455	0.328089888	80210_11	80210	-16.50492687	28.06897374	0.058956916	4
4	0	0.334894614	80210_11	80210	-16.50492687	28.06897374	0.011709602	5
7	0.285714286	0.175648703	80210_11	80210	-16.50492687	28.06897374	0.006012024	6
12	0.538461538	0.508426966	80210_12	80210	-16.44863467	28.13453846	0.028490028	4
4	0	0.214765101	80210_12	80210	-16.44863467	28.13453846	0.02739726	3
26	0.230769231	0.27700831	80210_12	80210	-16.44863467	28.13453846	0.052785924	2
20	0.7	0.418367347	80210_12	80210	-16.44863467	28.13453846	0.056818182	1
1	0	0.660526316	80210_12	80210	-16.44863467	28.13453846	0.00802139	5
2	0.5	0.166666667	80210_12	80210	-16.44863467	28.13453846	0.005235602	6
1	0	0.7	80210_2	80210	-16.38786722	28.08400833	0.052631579	4
1	1	0.166666667	80210_2	80210	-16.38786722	28.08400833	0	1
19	0.210526316	0	80210_3	80210	-16.53403933	28.11267232	0.225	1
10	0.3	0.255813953	80210_3	80210	-16.53403933	28.11267232	0.076190476	2
6	0	0.263157895	80210_3	80210	-16.53403933	28.11267232	0.021276596	3
2	0	0.284946237	80210_3	80210	-16.53403933	28.11267232	0.080645161	4
0		0.07027027	80210_3	80210	-16.53403933	28.11267232	0.021621622	5
1	1	0	80210_3	80210	-16.53403933	28.11267232	0.028901734	6
2	0.5	0.328042328	80210_4	80210	-16.47522002	28.09447845	0.013368984	5
3	0	0.143239625	80210_4	80210	-16.47522002	28.09447845	0.002717391	6
31	0.53125	0.283887468	80210_4	80210	-16.47522002	28.09447845	0.08847185	4
26	0.615384615	0.135761589	80210_4	80210	-16.47522002	28.09447845	0.017605634	2
19	0.789473684	0.086419753	80210_4	80210	-16.47522002	28.09447845	0.148648649	1
17	0.647058824	0.110132159	80210_4	80210	-16.47522002	28.09447845	0.027777778	3
6	0.166666667	0.506976744	80210_5	80210	-16.46919337	28.06044059	0.021028037	5
17	0.470588235	0.067961165	80210_5	80210	-16.46919337	28.06044059	0.1	1
33	0.484848485	0.287749288	80210_5	80210	-16.46919337	28.06044059	0.026229508	2
11	0.181818182	0.169611307	80210_5	80210	-16.46919337	28.06044059	0.018587361	3
6	0.5	0.474074074	80210_5	80210	-16.46919337	28.06044059	0.056930693	4
7	0.428571429	0.256704981	80210_5	80210	-16.46919337	28.06044059	0.007827789	6
22	0.227272727	0.136986301	80210_6	80210	-16.4946933	28.12043432	0.06557377	1
15	0.266666667	0.317164179	80210_6	80210	-16.4946933	28.12043432	0.026717557	2
3	0.333333333	0.199324324	80210_6	80210	-16.4946933	28.12043432	0.023809524	3
9	0.333333333	0.375776398	80210_6	80210	-16.4946933	28.12043432	0.056603774	4
2	0.5	0.475982533	80210_6	80210	-16.4946933	28.12043432	0.013157895	5
3	1	0.180428135	80210_6	80210	-16.4946933	28.12043432	0.024539877	6
0		0.142857143	80210_7	80210	-16.46968398	28.04704383	0.029411765	6
2	0.5	0.411764706	80210_7	80210	-16.46968398	28.04704383	0.035294118	4
0		0.27173913	80210_7	80210	-16.46968398	28.04704383	0.02173913	5
25	0.52	0.205882353	80210_7	80210	-16.46968398	28.04704383	0.023076923	2
12	0.416666667	0.166666667	80210_7	80210	-16.46968398	28.04704383	0.078947368	1
9	0.222222222	0.23364486	80210_7	80210	-16.46968398	28.04704383	0.009433962	3
19	0.578947368	0.204819277	80210_8	80210	-16.47679841	28.04128127	0.066666667	1
13	0.538461538	0.213930348	80210_8	80210	-16.47679841	28.04128127	0.041237113	2
2	0	0.142276423	80210_8	80210	-16.47679841	28.04128127	0.008230453	3
4	0.25	0.450381679	80210_8	80210	-16.47679841	28.04128127	0.034482759	4
0		0.118644068	80210_8	80210	-16.47679841	28.04128127	0.011363636	5
0		0.235059761	80210_8	80210	-16.47679841	28.04128127	0	6
1	0	0.351724138	80210_9	80210	-16.43138314	28.15229476	0	5
2	0	0.5	80210_9	80210	-16.43138314	28.15229476	0.039473684	4
1	0	0.127272727	80210_9	80210	-16.43138314	28.15229476	0.009090909	6
5	0.4	0.153153153	80210_9	80210	-16.43138314	28.15229476	0.03255814	3
2	0.5	0.571428571	80210_9	80210	-16.43138314	28.15229476	0	1
10	0.6	0.347826087	80210_9	80210	-16.43138314	28.15229476	0.017857143	2
46	0.304347826	0.49044586	80211_1	80211	-16.8580273	27.76023414	0.536679537	4
68	0.205882353	0.402173913	80211_1	80211	-16.8580273	27.76023414	0.471774194	1
6	0	0.324817518	80211_1	80211	-16.8580273	27.76023414	0.188284519	2
5	0	0.35472973	80211_1	80211	-16.8580273	27.76023414	0.257142857	3
39	0.153846154	0.670967742	80211_1	80211	-16.8580273	27.76023414	0.26459144	5
			80211_1	80211	-16.8580273	27.76023414	0.452513966	pilot
18	0.222222222	0.605042017	80211_1	80211	-16.8580273	27.76023414	0.395	6
134	0.246268657	0.635	80211_2	80211	-16.82037969	27.67948109	0.433427762	1
33	0.272727273	0.55952381	80211_2	80211	-16.82037969	27.67948109	0.091216216	2
31	0.258064516	0.487562189	80211_2	80211	-16.82037969	27.67948109	0.060941828	3
			80211_2	80211	-16.82037969	27.67948109	0.261603376	pilot
49	0.163265306	0.433802817	80211_2	80211	-16.82037969	27.67948109	0.236666667	4
20	0.05	0.581039755	80211_2	80211	-16.82037969	27.67948109	0.081560284	5
13	0.615384615	0.45014245	80211_2	80211	-16.82037969	27.67948109	0.026936027	6
			80211_3	80211	-16.79131452	27.75754882	0.52173913	pilot
122	0.081967213	0.407290016	80211_3	80211	-16.79131452	27.75754882	0.501893939	1
14	0.214285714	0.479007634	80211_3	80211	-16.79131452	27.75754882	0.221176471	2
79	0.35443038	0.50448833	80211_3	80211	-16.79131452	27.75754882	0.537931034	4
17	0	0.580882353	80211_3	80211	-16.79131452	27.75754882	0.257918552	5
30	0.733333333	0.501683502	80211_3	80211	-16.79131452	27.75754882	0.253668763	6
30	0.3	0.334991708	80211_3	80211	-16.79131452	27.75754882	0.162601626	3
			80211_4	80211	-16.82041414	27.77684385	0.427104723	pilot
152	0.230263158	0.377777778	80211_4	80211	-16.82041414	27.77684385	0.516407599	1
26	0.307692308	0.424023155	80211_4	80211	-16.82041414	27.77684385	0.299319728	2
37	0.135135135	0.355795148	80211_4	80211	-16.82041414	27.77684385	0.244408946	3
114	0.48245614	0.480818414	80211_4	80211	-16.82041414	27.77684385	0.469551282	4
62	0.14516129	0.576923077	80211_4	80211	-16.82041414	27.77684385	0.29318542	5
56	0.428571429	0.62915601	80211_4	80211	-16.82041414	27.77684385	0.266975309	6
67	0.417910448	0.633445946	80211_5	80211	-16.83161234	27.75099841	0.22972973	6
97	0.226804124	0.673550437	80211_5	80211	-16.83161234	27.75099841	0.185443669	5
248	0.516129032	0.539016393	80211_5	80211	-16.83161234	27.75099841	0.450158228	4
27	0.222222222	0.493692178	80211_5	80211	-16.83161234	27.75099841	0.167487685	2
214	0.177570093	0.397901533	80211_5	80211	-16.83161234	27.75099841	0.407478428	1
			80211_5	80211	-16.83161234	27.75099841	0.447031432	pilot
46	0.304347826	0.347921225	80211_5	80211	-16.83161234	27.75099841	0.131059246	3
			80211_6	80211	-16.82836907	27.59032649	0.35193133	pilot
200	0.305	0.486075949	80211_6	80211	-16.82836907	27.59032649	0.362116992	1
27	0.111111111	0.364217252	80211_6	80211	-16.82836907	27.59032649	0.056537102	2
14	0	0.201923077	80211_6	80211	-16.82836907	27.59032649	0.05915493	3
51	0.137254902	0.532967033	80211_6	80211	-16.82836907	27.59032649	0.077419355	4
18	0.111111111	0.423611111	80211_6	80211	-16.82836907	27.59032649	0.044444444	5
3	0	0.275193798	80211_6	80211	-16.82836907	27.59032649	0.021645022	6
155	0.109677419	0.469565217	80211_7	80211	-16.87730142	27.66939183	0.536585366	1
34	0.147058824	0.514778325	80211_7	80211	-16.87730142	27.66939183	0.207977208	2
67	0.208955224	0.493877551	80211_7	80211	-16.87730142	27.66939183	0.342995169	4
19	0.263157895	0.561247216	80211_7	80211	-16.87730142	27.66939183	0.134366925	5
31	0.064516129	0.441758242	80211_7	80211	-16.87730142	27.66939183	0.110831234	3
			80211_7	80211	-16.87730142	27.66939183	0.307881773	pilot
28	0.392857143	0.584269663	80211_7	80211	-16.87730142	27.66939183	0.111716621	6
17	0.235294118	0.54185022	80211_8	80211	-16.9098302	27.73375899	0.177664975	2
30	0.1	0.596491228	80211_8	80211	-16.9098302	27.73375899	0.180803571	6
127	0.11023622	0.495126706	80211_8	80211	-16.9098302	27.73375899	0.501123596	1
59	0.084745763	0.471119134	80211_8	80211	-16.9098302	27.73375899	0.414376321	4
			80211_8	80211	-16.9098302	27.73375899	0.406181015	pilot
30	0.233333333	0.368794326	80211_8	80211	-16.9098302	27.73375899	0.141104294	3
22	0.090909091	0.489757914	80211_8	80211	-16.9098302	27.73375899	0.130901288	5
114	0.394736842	0.123032904	80418_1	80418	-17.69369758	26.87234596	0.03375844	1
33	0.212121212	0.607225211	80418_1	80418	-17.69369758	26.87234596	0.013291634	2
30	0.066666667	0.516806723	80418_1	80418	-17.69369758	26.87234596	0.015669516	3
42	0.255813953	0.428870293	80418_1	80418	-17.69369758	26.87234596	0.028433476	4
17	0.294117647	0.431832202	80418_1	80418	-17.69369758	26.87234596	0.013174404	5
20	0.25	0.320255474	80418_1	80418	-17.69369758	26.87234596	0.019516729	6
11	0.181818182	0.631762653	80418_2	80418	-17.77564038	26.77031985	0.008880995	6
11	0.454545455	0.644588045	80418_2	80418	-17.77564038	26.77031985	0.011513158	4
9	0.111111111	0.757049892	80418_2	80418	-17.77564038	26.77031985	0.011135857	3
15	0.133333333	0.093150685	80418_2	80418	-17.77564038	26.77031985	0.01179941	1
3	0.333333333	0.390715667	80418_2	80418	-17.77564038	26.77031985	0.01372549	5
30	0.1	0.789126853	80418_2	80418	-17.77564038	26.77031985	0.024916944	2
0		0	80418_3	80418	-17.74300229	26.60229042	0.018867925	1
11	0.272727273	0.858156028	80418_3	80418	-17.74300229	26.60229042	0.032142857	2
12	0.25	0.741935484	80418_3	80418	-17.74300229	26.60229042	0.003636364	3
5	0.4	0.60251046	80418_3	80418	-17.74300229	26.60229042	0.008583691	4
0		0.510040161	80418_3	80418	-17.74300229	26.60229042	0.012295082	5
2	0	0.625730994	80418_3	80418	-17.74300229	26.60229042	0	6
10	0.1	0.457627119	80418_4	80418	-17.89986672	26.58331104	0.051020408	6
30	0.1	0.617728532	80418_4	80418	-17.89986672	26.58331104	0.183615819	2
15	0	0.658402204	80418_4	80418	-17.89986672	26.58331104	0.099722992	3
9	0	0.41745283	80418_4	80418	-17.89986672	26.58331104	0.085918854	4
33	0	0.088888889	80418_4	80418	-17.89986672	26.58331104	0.288	1
4	0	0.405063291	80418_4	80418	-17.89986672	26.58331104	0.051118211	5
8	0.25	0.056923077	80418_5	80418	-17.71318982	26.71788089	0.022328549	1
30	0.133333333	0.691478942	80418_5	80418	-17.71318982	26.71788089	0.010912698	2
58	0.034482759	0.616450216	80418_5	80418	-17.71318982	26.71788089	0.011473963	4
6	0	0.527872582	80418_5	80418	-17.71318982	26.71788089	0.013793103	5
8	0.125	0.596238938	80418_5	80418	-17.71318982	26.71788089	0.014541387	6
21	0.095238095	0.805047868	80418_5	80418	-17.71318982	26.71788089	0.005314438	3
28	0.321428571	0.349765258	80418_6	80418	-17.71339894	26.8913609	0.026410564	2
9	0.222222222	0.590909091	80418_6	80418	-17.71339894	26.8913609	0.034313725	4
3	0.666666667	0.488372093	80418_6	80418	-17.71339894	26.8913609	0.011869436	5
8	0.25	0.385350318	80418_6	80418	-17.71339894	26.8913609	0.051612903	6
61	0.344262295	0.111445783	80418_6	80418	-17.71339894	26.8913609	0.02310231	1
17	0.411764706	0.481049563	80418_6	80418	-17.71339894	26.8913609	0.022123894	3
12	0.166666667	0.385245902	80418_7	80418	-17.91272635	26.74132382	0.059453032	6
34	0.058823529	0.662564103	80418_7	80418	-17.91272635	26.74132382	0.121212121	2
8	0.125	0.548507463	80418_7	80418	-17.91272635	26.74132382	0.098984772	4
34	0.029411765	0.626253418	80418_7	80418	-17.91272635	26.74132382	0.040740741	3
56	0.035714286	0.10058309	80418_7	80418	-17.91272635	26.74132382	0.175824176	1
12	0.083333333	0.458715596	80418_7	80418	-17.91272635	26.74132382	0.043981481	5
8	0.25	0.476510067	80418_8	80418	-17.68518261	26.79387377	0.016282225	6
15	0.466666667	0.74078341	80418_8	80418	-17.68518261	26.79387377	0.011820331	3
22	0.181818182	0.542372881	80418_8	80418	-17.68518261	26.79387377	0.024248303	4
34	0.205882353	0.583421892	80418_8	80418	-17.68518261	26.79387377	0.011815252	2
49	0.204081633	0.099210823	80418_8	80418	-17.68518261	26.79387377	0.01076555	1
7	0.142857143	0.460081191	80418_8	80418	-17.68518261	26.79387377	0.004087193	5
39	0.358974359	0.077051926	80418_9	80418	-17.63708202	26.89016224	0.042881647	1
23	0.130434783	0.454044118	80418_9	80418	-17.63708202	26.89016224	0.016666667	2
6	0.166666667	0.671532847	80418_9	80418	-17.63708202	26.89016224	0.004987531	3
21	0.333333333	0.511019284	80418_9	80418	-17.63708202	26.89016224	0.035663338	4
10	0.3	0.52310536	80418_9	80418	-17.63708202	26.89016224	0.016949153	5
16	0.0625	0.43373494	80418_9	80418	-17.63708202	26.89016224	0.012269939	6
77	0.168831169	0.137387387	81003_1	81003	-16.18106948	28.81226587	0.064814815	1
8	0	0.034324943	81003_1	81003	-16.18106948	28.81226587	0.011792453	2
6	0.166666667	0	81003_1	81003	-16.18106948	28.81226587	0.046070461	4
4	0	0.02994012	81003_1	81003	-16.18106948	28.81226587	0.003067485	3
0		0	81003_1	81003	-16.18106948	28.81226587	0.010288066	6
2	0	0.006430868	81003_1	81003	-16.18106948	28.81226587	0.016233766	5
0		0	81003_10	81003	-16.15035935	28.79059114	0.003307607	6
1	0	0.024746907	81003_10	81003	-16.15035935	28.79059114	0.014840183	5
182	0.218579235	0.196619217	81003_10	81003	-16.15035935	28.79059114	0.025949954	1
2	0.5	0.029850746	81003_10	81003	-16.15035935	28.79059114	0.006954103	3
23	0.217391304	0.041586074	81003_10	81003	-16.15035935	28.79059114	0.008928571	2
20	0.1	0.026126126	81003_10	81003	-16.15035935	28.79059114	0.036798528	4
115	0.182608696	0.130298273	81003_2	81003	-16.14530047	28.84306047	0.022727273	1
31	0.193548387	0.027062706	81003_2	81003	-16.14530047	28.84306047	0.013422819	2
21	0.19047619	0.020208206	81003_2	81003	-16.14530047	28.84306047	0.008668731	3
22	0.181818182	0.031852473	81003_2	81003	-16.14530047	28.84306047	0.044596913	4
4	0	0.04628331	81003_2	81003	-16.14530047	28.84306047	0.011299435	5
3	0.333333333	0	81003_2	81003	-16.14530047	28.84306047	0.005882353	6
0		0.064579256	81003_3	81003	-16.07492264	28.84142502	0.003960396	6
2	0	0.015555556	81003_3	81003	-16.07492264	28.84142502	0.008948546	5
11	0	0.032786885	81003_3	81003	-16.07492264	28.84142502	0.028960818	4
55	0.090909091	0.065433855	81003_3	81003	-16.07492264	28.84142502	0.028860029	2
13	0.307692308	0.003327787	81003_3	81003	-16.07492264	28.84142502	0.0221843	3
118	0.177966102	0.10591133	81003_3	81003	-16.07492264	28.84142502	0.075933076	1
170	0.305882353	0.142490372	81003_4	81003	-16.1261656	28.77057343	0.022130014	1
13	0	0.068912711	81003_4	81003	-16.1261656	28.77057343	0.017054264	2
5	0	0.011299435	81003_4	81003	-16.1261656	28.77057343	0.005763689	3
27	0.037037037	0.035310734	81003_4	81003	-16.1261656	28.77057343	0.028860029	4
1	0	0.007936508	81003_4	81003	-16.1261656	28.77057343	0.008	5
0		0.001262626	81003_4	81003	-16.1261656	28.77057343	0.006377551	6
0		0	81003_5	81003	-16.10752516	28.847818	0.001964637	5
84	0.226190476	0.114551084	81003_5	81003	-16.10752516	28.847818	0.020472441	1
20	0.1	0.096078431	81003_5	81003	-16.10752516	28.847818	0.012048193	2
2	0	0	81003_5	81003	-16.10752516	28.847818	0	3
2	0	0	81003_5	81003	-16.10752516	28.847818	0	6
7	0.142857143	0.004231312	81003_5	81003	-16.10752516	28.847818	0.04434907	4
71	0.084507042	0.118965517	81003_6	81003	-16.09187716	28.84311148	0.03024911	1
17	0.176470588	0.056847545	81003_6	81003	-16.09187716	28.84311148	0.013262599	2
5	0	0.032310178	81003_6	81003	-16.09187716	28.84311148	0.023026316	3
6	0.333333333	0.005025126	81003_6	81003	-16.09187716	28.84311148	0.044293015	4
0		0.001851852	81003_6	81003	-16.09187716	28.84311148	0.024390244	5
0		0.004640371	81003_6	81003	-16.09187716	28.84311148	0.002386635	6
19	0.052631579	0.017055145	81003_7	81003	-16.16126451	28.81170384	0.03848363	4
3	0	0	81003_7	81003	-16.16126451	28.81170384	0.015706806	5
14	0.071428571	0.005646527	81003_7	81003	-16.16126451	28.81170384	0.008650519	3
3	0.333333333	0.001068376	81003_7	81003	-16.16126451	28.81170384	0.017241379	6
225	0.195555556	0.076872101	81003_7	81003	-16.16126451	28.81170384	0.028826356	1
17	0.176470588	0.022108844	81003_7	81003	-16.16126451	28.81170384	0.010416667	2
14	0.071428571	0.003276003	81003_8	81003	-16.12381527	28.83815963	0.012448133	3
9	0.222222222	0.004310345	81003_8	81003	-16.12381527	28.83815963	0.02489019	4
3	0	0.009146341	81003_8	81003	-16.12381527	28.83815963	0.007800312	5
6	0.333333333	0.004956629	81003_8	81003	-16.12381527	28.83815963	0.003773585	6
12	0.333333333	0.019287834	81003_8	81003	-16.12381527	28.83815963	0.010590015	2
63	0.142857143	0.080550098	81003_8	81003	-16.12381527	28.83815963	0.022132797	1
0		0	81003_9	81003	-16.08576974	28.76814759	0.018094089	5
0		0	81003_9	81003	-16.08576974	28.76814759	0.018666667	6
8	0.25	0.013333333	81003_9	81003	-16.08576974	28.76814759	0.035767511	4
6	0.333333333	0.087542088	81003_9	81003	-16.08576974	28.76814759	0.017006803	2
289	0.186851211	0.22406639	81003_9	81003	-16.08576974	28.76814759	0.050520059	1
6	0	0.012618297	81003_9	81003	-16.08576974	28.76814759	0.016967126	3
27	0.407407407	0.274666667	81006_1	81006	-15.98777258	28.87016976	0.03785489	1
7	0.428571429	0.293532338	81006_1	81006	-15.98777258	28.87016976	0.015822785	2
0		0.177339901	81006_1	81006	-15.98777258	28.87016976	0.008849558	3
2	0	0.317258883	81006_1	81006	-15.98777258	28.87016976	0.019292605	4
4	0.5	0.142405063	81006_1	81006	-15.98777258	28.87016976	0.007968127	5
0		0.034782609	81006_1	81006	-15.98777258	28.87016976	0.010204082	6
0		0.058823529	81006_2	81006	-15.94913281	28.82294828	0	6
0		0.31147541	81006_2	81006	-15.94913281	28.82294828	0.074074074	2
0		0.111111111	81006_2	81006	-15.94913281	28.82294828	0.025316456	3
24	0.458333333	0.261904762	81006_2	81006	-15.94913281	28.82294828	0.096774194	1
1	0	0.203389831	81006_2	81006	-15.94913281	28.82294828	0.196078431	4
17	0.470588235	0.237373737	81006_3	81006	-15.94814026	28.87383218	0.058479532	1
1	0	0.199203187	81006_3	81006	-15.94814026	28.87383218	0.045226131	2
2	0	0.219607843	81006_3	81006	-15.94814026	28.87383218	0.04494382	4
4	0.25	0.169491525	81006_3	81006	-15.94814026	28.87383218	0.017182131	3
0		0	81006_3	81006	-15.94814026	28.87383218	0.020833333	6
0		0.046052632	81006_3	81006	-15.94814026	28.87383218	0.036764706	5
0		0.008264463	81006_4	81006	-16.00827005	28.85801143	0	6
3	0.333333333	0.179166667	81006_4	81006	-16.00827005	28.85801143	0.011049724	5
8	0.375	0.137931034	81006_4	81006	-16.00827005	28.85801143	0.007874016	3
12	0.333333333	0.290960452	81006_4	81006	-16.00827005	28.85801143	0.018115942	2
47	0.29787234	0.088339223	81006_4	81006	-16.00827005	28.85801143	0.02764977	1
10	0.1	0.333333333	81006_4	81006	-16.00827005	28.85801143	0.028037383	4
17	0.529411765	0.377733598	81006_5	81006	-15.96012292	28.89058324	0.020050125	1
5	0	0.315731573	81006_5	81006	-15.96012292	28.89058324	0.041975309	2
41	0.658536585	0.225439504	81006_5	81006	-15.96012292	28.89058324	0.009400705	3
7	0.428571429	0.254521964	81006_5	81006	-15.96012292	28.89058324	0.031055901	4
0		0.081318681	81006_5	81006	-15.96012292	28.89058324	0.005167959	5
3	1	0.036474164	81006_5	81006	-15.96012292	28.89058324	0	6
0		0.037735849	81006_6	81006	-15.95119801	28.90022671	0	6
2	1	0.057416268	81006_6	81006	-15.95119801	28.90022671	0	5
2	0	0.284518828	81006_6	81006	-15.95119801	28.90022671	0.038043478	4
1	0	0.24137931	81006_6	81006	-15.95119801	28.90022671	0.01183432	2
10	0.5	0.269090909	81006_6	81006	-15.95119801	28.90022671	0.004672897	3
11	0.363636364	0.350877193	81006_6	81006	-15.95119801	28.90022671	0.015151515	1
12	0.583333333	0.242424242	81006_7	81006	-15.96584329	28.88409656	0.014403292	1
5	0.4	0.270363951	81006_7	81006	-15.96584329	28.88409656	0.012903226	2
24	0.583333333	0.278688525	81006_7	81006	-15.96584329	28.88409656	0.002197802	3
0		0.218298555	81006_7	81006	-15.96584329	28.88409656	0.024390244	4
4	0.5	0.052219321	81006_7	81006	-15.96584329	28.88409656	0.002932551	5
0		0.015075377	81006_7	81006	-15.96584329	28.88409656	0	6
3	1	0.148514851	81006_8	81006	-15.95616839	28.85202571	0.018987342	3
31	0.225806452	0.34351145	81006_8	81006	-15.95616839	28.85202571	0.038095238	1
1	0	0.035714286	81006_8	81006	-15.95616839	28.85202571	0	6
0		0.018181818	81006_8	81006	-15.95616839	28.85202571	0.028368794	5
2	0	0.296296296	81006_8	81006	-15.95616839	28.85202571	0.036458333	4
8	0.375	0.21875	81006_8	81006	-15.95616839	28.85202571	0.082417582	2
0		0.083798883	81008_1	81008	-16.17290823	28.74971046	0.005617978	6
21	0.285714286	0.114285714	81008_1	81008	-16.17290823	28.74971046	0.005865103	5
9	0.111111111	0.208955224	81008_1	81008	-16.17290823	28.74971046	0.015151515	4
13	0.230769231	0.242174629	81008_1	81008	-16.17290823	28.74971046	0.020761246	3
2	1	0.344758065	81008_1	81008	-16.17290823	28.74971046	0.014799154	2
60	0.333333333	0.48447205	81008_1	81008	-16.17290823	28.74971046	0.028428094	1
1	0	0.131578947	81008_10	81008	-16.18658556	28.72273105	0.00877193	6
15	0.4	0.427807487	81008_10	81008	-16.18658556	28.72273105	0.094444444	1
6	0	0.319018405	81008_10	81008	-16.18658556	28.72273105	0.089171975	2
6	0.333333333	0.240909091	81008_10	81008	-16.18658556	28.72273105	0.042857143	3
4	0	0.186440678	81008_10	81008	-16.18658556	28.72273105	0.046783626	4
0		0.054263566	81008_10	81008	-16.18658556	28.72273105	0.008	5
39	0.282051282	0.336717428	81008_11	81008	-16.19726649	28.80431706	0.054673721	4
8	0	0.065217391	81008_11	81008	-16.19726649	28.80431706	0.007429421	6
13	0.153846154	0.096370463	81008_11	81008	-16.19726649	28.80431706	0.015523933	5
47	0.255319149	0.153386454	81008_11	81008	-16.19726649	28.80431706	0.010438413	3
43	0.209302326	0.206185567	81008_11	81008	-16.19726649	28.80431706	0.020352782	2
114	0.166666667	0.299796748	81008_11	81008	-16.19726649	28.80431706	0.047826087	1
0		0.091603053	81008_2	81008	-16.11965968	28.65541866	0.031496063	6
78	0.461538462	0.5	81008_2	81008	-16.11965968	28.65541866	0.014150943	1
11	0.181818182	0.35059761	81008_2	81008	-16.11965968	28.65541866	0.008510638	2
21	0.142857143	0.226190476	81008_2	81008	-16.11965968	28.65541866	0.012396694	3
1	0	0.219512195	81008_2	81008	-16.11965968	28.65541866	0.018292683	4
2	0	0.159817352	81008_2	81008	-16.11965968	28.65541866	0.004651163	5
10	0.2	0.18597561	81008_3	81008	-16.17873428	28.77022595	0.028125	4
5	0.6	0.054545455	81008_3	81008	-16.17873428	28.77022595	0.002352941	6
23	0.086956522	0.115473441	81008_3	81008	-16.17873428	28.77022595	0.016746411	5
73	0.232876712	0.325817362	81008_3	81008	-16.17873428	28.77022595	0.017857143	1
42	0.404761905	0.207774799	81008_3	81008	-16.17873428	28.77022595	0.005657709	2
30	0.533333333	0.161327231	81008_3	81008	-16.17873428	28.77022595	0.007100592	3
10	0	0.048611111	81008_4	81008	-16.09263469	28.69892725	0.009063444	6
123	0.308943089	0.378600823	81008_4	81008	-16.09263469	28.69892725	0.026941363	1
45	0.311111111	0.34733441	81008_4	81008	-16.09263469	28.69892725	0.015306122	2
10	0.2	0.295238095	81008_4	81008	-16.09263469	28.69892725	0.007102273	3
12	0.083333333	0.177536232	81008_4	81008	-16.09263469	28.69892725	0.029739777	4
8	0	0.060402685	81008_4	81008	-16.09263469	28.69892725	0.012542759	5
0		0	81008_5	81008	-16.13572908	28.73654222	0	6
50	0.34	0.298342541	81008_5	81008	-16.13572908	28.73654222	0.012345679	1
10	0.2	0.217687075	81008_5	81008	-16.13572908	28.73654222	0.014184397	2
2	0.5	0.193548387	81008_5	81008	-16.13572908	28.73654222	0	3
1	0	0.1	81008_5	81008	-16.13572908	28.73654222	0	4
1	0	0.076923077	81008_5	81008	-16.13572908	28.73654222	0	5
2	0	0.079365079	81008_6	81008	-16.21885146	28.82880805	0.022580645	6
7	0	0.106617647	81008_6	81008	-16.21885146	28.82880805	0.037735849	5
6	0.166666667	0.299212598	81008_6	81008	-16.21885146	28.82880805	0.030434783	4
15	0.266666667	0.170673077	81008_6	81008	-16.21885146	28.82880805	0.045454545	3
21	0.380952381	0.352941176	81008_6	81008	-16.21885146	28.82880805	0.038147139	1
7	0.571428571	0.267361111	81008_6	81008	-16.21885146	28.82880805	0.018315018	2
31	0.064516129	0.244680851	81008_7	81008	-16.06940018	28.66750836	0	1
1	1	0.273584906	81008_7	81008	-16.06940018	28.66750836	0	3
3	0	0.037974684	81008_7	81008	-16.06940018	28.66750836	0.039473684	4
1	0	0.1	81008_7	81008	-16.06940018	28.66750836	0	5
0		0.24	81008_7	81008	-16.06940018	28.66750836	0.020408163	6
57	0.157894737	0.290322581	81008_8	81008	-16.11322728	28.72979463	0.038235294	1
30	0.133333333	0.292428198	81008_8	81008	-16.11322728	28.72979463	0.018918919	2
11	0.181818182	0.22327791	81008_8	81008	-16.11322728	28.72979463	0	3
7	0	0.153024911	81008_8	81008	-16.11322728	28.72979463	0.003649635	4
2	0	0.122362869	81008_8	81008	-16.11322728	28.72979463	0.008695652	5
0		0.138755981	81008_8	81008	-16.11322728	28.72979463	0.014925373	6
4	0.75	0.086556169	81008_9	81008	-16.18476687	28.75399128	0.018691589	6
16	0	0.072142857	81008_9	81008	-16.18476687	28.75399128	0.016618497	5
11	0.545454545	0.173622705	81008_9	81008	-16.18476687	28.75399128	0.047138047	4
4	1	0.404255319	81008_9	81008	-16.18476687	28.75399128	0.011363636	2
78	0.564102564	0.397003745	81008_9	81008	-16.18476687	28.75399128	0.033692722	1
11	0.636363636	0.231143552	81008_9	81008	-16.18476687	28.75399128	0.013089005	3
245	0.155102041	0.18852459	81012_1	81012	-15.95439926	28.6839789	0.155421687	1
61	0.114754098	0.144774688	81012_1	81012	-15.95439926	28.6839789	0.11741683	2
8	1	0.078524125	81012_1	81012	-15.95439926	28.6839789	0.06460945	3
6	0.166666667	0.20621118	81012_1	81012	-15.95439926	28.6839789	0.18718593	4
2	0.5	0.187272727	81012_1	81012	-15.95439926	28.6839789	0.065934066	5
2	0	0.113663845	81012_1	81012	-15.95439926	28.6839789	0.036585366	6
0		0.124165554	81012_2	81012	-16.0156373	28.6316838	0.0562249	5
5	1	0.135329341	81012_2	81012	-16.0156373	28.6316838	0.037990196	3
21	0.285714286	0.254580521	81012_2	81012	-16.0156373	28.6316838	0.146771037	4
1	0	0.120147874	81012_2	81012	-16.0156373	28.6316838	0.020522388	6
5	1	0.184750733	81012_2	81012	-16.0156373	28.6316838	0.066599395	2
197	0.258883249	0.255707763	81012_2	81012	-16.0156373	28.6316838	0.18975553	1
1	0	0.34502924	81012_3	81012	-15.96734117	28.77990486	0.108433735	4
4	0	0.389705882	81012_3	81012	-15.96734117	28.77990486	0.022058824	6
4	0	0.324324324	81012_3	81012	-15.96734117	28.77990486	0.013513514	5
3	1	0.14137931	81012_3	81012	-15.96734117	28.77990486	0.027681661	3
23	0.217391304	0.134615385	81012_3	81012	-15.96734117	28.77990486	0.08496732	2
14	0.214285714	0.117647059	81012_3	81012	-15.96734117	28.77990486	0.107806691	1
56	0.035714286	0.432600113	81012_4	81012	-16.02579175	28.8516065	0.006310958	6
41	0.097560976	0.356290174	81012_4	81012	-16.02579175	28.8516065	0.006103286	5
103	0.213592233	0.4696	81012_4	81012	-16.02579175	28.8516065	0.009484536	4
55	0.218181818	0.30355515	81012_4	81012	-16.02579175	28.8516065	0.008820799	3
184	0.331521739	0.228683061	81012_4	81012	-16.02579175	28.8516065	0.009193777	2
241	0.261410788	0.256731946	81012_4	81012	-16.02579175	28.8516065	0.010380623	1
3	0.333333333	0.125786164	81012_5	81012	-16.05741809	28.5068049	0.012820513	6
168	0.24852071	0.214492754	81012_5	81012	-16.05741809	28.5068049	0.148260212	1
10	1	0.117391304	81012_5	81012	-16.05741809	28.5068049	0.037777778	3
28	0.178571429	0.218700475	81012_5	81012	-16.05741809	28.5068049	0.080645161	2
9	0	0.197385621	81012_5	81012	-16.05741809	28.5068049	0.116710875	4
3	0	0.301552106	81012_5	81012	-16.05741809	28.5068049	0.029345372	5
4	0.25	0.228037383	81012_6	81012	-16.0310994	28.71012309	0.039697543	4
2	0	0.258726899	81012_6	81012	-16.0310994	28.71012309	0.033264033	5
20	0.1	0.272727273	81012_6	81012	-16.0310994	28.71012309	0.008902077	6
15	0.066666667	0.215351812	81012_6	81012	-16.0310994	28.71012309	0.036480687	3
4	0.75	0.217659138	81012_6	81012	-16.0310994	28.71012309	0.062761506	2
82	0.170731707	0.151927438	81012_6	81012	-16.0310994	28.71012309	0.094562648	1
49	0.12244898	0.197833255	81012_7	81012	-16.0333857	28.83878782	0.006708194	3
55	0.127272727	0.370751342	81012_7	81012	-16.0333857	28.83878782	0.018747142	4
245	0.175510204	0.149088736	81012_7	81012	-16.0333857	28.83878782	0.018343014	1
10	0.1	0.290437891	81012_7	81012	-16.0333857	28.83878782	0.013128112	5
45	0.088888889	0.339047619	81012_7	81012	-16.0333857	28.83878782	0.010628019	6
88	0.136363636	0.142498431	81012_7	81012	-16.0333857	28.83878782	0.012109624	2
92	0.402173913	0.265206813	81102_1	81102	-17.01246193	27.6416031	0.6	1
			81102_1	81102	-17.01246193	27.6416031	0.514824798	pilot
16	0.1875	0.529411765	81102_1	81102	-17.01246193	27.6416031	0.315294118	2
12	0.166666667	0.265454545	81102_1	81102	-17.01246193	27.6416031	0.343891403	3
2	0	0.3138833	81102_1	81102	-17.01246193	27.6416031	0.474541752	4
0		0.302180685	81102_1	81102	-17.01246193	27.6416031	0.277602524	5
0		0.051020408	81102_1	81102	-17.01246193	27.6416031	0.531732419	6
58	0.482758621	0.514124294	81102_2	81102	-16.9771499	27.66081454	0.26993865	2
			81102_2	81102	-16.9771499	27.66081454	0.255591054	pilot
6	0	0.397034596	81102_2	81102	-16.9771499	27.66081454	0.180505415	3
3	0.666666667	0.227459016	81102_2	81102	-16.9771499	27.66081454	0.497881356	4
8	0.375	0.118043845	81102_2	81102	-16.9771499	27.66081454	0.350128096	5
0		0.063506261	81102_2	81102	-16.9771499	27.66081454	0.376811594	6
95	0.2	0.350649351	81102_2	81102	-16.9771499	27.66081454	0.444444444	1
20	0.25	0.565149137	81102_3	81102	-16.97418601	27.67519378	0.332784185	2
8	0.375	0.646666667	81102_3	81102	-16.97418601	27.67519378	0.242424242	3
3	0	0.453874539	81102_3	81102	-16.97418601	27.67519378	0.406015038	5
1	0	0.214145383	81102_3	81102	-16.97418601	27.67519378	0.497005988	6
2	0	0.309608541	81102_3	81102	-16.97418601	27.67519378	0.552102377	4
104	0.240384615	0.395985401	81102_3	81102	-16.97418601	27.67519378	0.473782772	1
			81102_3	81102	-16.97418601	27.67519378	0.405579399	pilot
			81102_4	81102	-17.00817949	27.68727838	0.277108434	pilot
0		0.072	81102_4	81102	-17.00817949	27.68727838	0.312	6
0		0.228813559	81102_4	81102	-17.00817949	27.68727838	0.159292035	5
37	0.567567568	0.300970874	81102_4	81102	-17.00817949	27.68727838	0.346938776	1
0		0.483146067	81102_4	81102	-17.00817949	27.68727838	0.21686747	2
2	0	0.503875969	81102_4	81102	-17.00817949	27.68727838	0.104347826	3
2	0.5	0.422680412	81102_4	81102	-17.00817949	27.68727838	0.226315789	4
0		0.238636364	81102_5	81102	-17.02642621	27.62902661	0.441860465	6
2	0	0.423913043	81102_5	81102	-17.02642621	27.62902661	0.633333333	4
5	0.2	0.391666667	81102_5	81102	-17.02642621	27.62902661	0.396226415	3
6	0	0.34939759	81102_5	81102	-17.02642621	27.62902661	0.36	2
65	0.646153846	0.297709924	81102_5	81102	-17.02642621	27.62902661	0.706896552	1
0		0.151515152	81102_5	81102	-17.02642621	27.62902661	0.556701031	5
			81102_5	81102	-17.02642621	27.62902661	0.557377049	pilot
0		0.071428571	81102_6	81102	-17.03455526	27.64997772	0.596153846	6
0		0.286324786	81102_6	81102	-17.03455526	27.64997772	0.504385965	5
2	0.5	0.386363636	81102_6	81102	-17.03455526	27.64997772	0.427251732	4
26	0.038461538	0.476793249	81102_6	81102	-17.03455526	27.64997772	0.406698565	2
229	0.270742358	0.275779376	81102_6	81102	-17.03455526	27.64997772	0.575129534	1
4	0	0.371287129	81102_6	81102	-17.03455526	27.64997772	0.276536313	3
			81102_6	81102	-17.03455526	27.64997772	0.477419355	pilot
			81102_7	81102	-16.96523401	27.70101761	0.299319728	pilot
0		0.153846154	81102_7	81102	-16.96523401	27.70101761	0.330645161	5
31	0.258064516	0.205298013	81102_7	81102	-16.96523401	27.70101761	0.32	1
4	0.25	0.580152672	81102_7	81102	-16.96523401	27.70101761	0.2	2
0		0.644628099	81102_7	81102	-16.96523401	27.70101761	0.083333333	3
5	0	0.497461929	81102_7	81102	-16.96523401	27.70101761	0.35106383	4
0		0.057142857	81102_7	81102	-16.96523401	27.70101761	0.422222222	6
4	0.5	0.590566038	81102_8	81102	-16.98053669	27.70826361	0.112016293	2
7	0	0.594594595	81102_8	81102	-16.98053669	27.70826361	0.082228117	3
14	0.071428571	0.599597586	81102_8	81102	-16.98053669	27.70826361	0.19612069	4
100	0.39	0.357142857	81102_8	81102	-16.98053669	27.70826361	0.311688312	1
0		0.191489362	81102_8	81102	-16.98053669	27.70826361	0.37962963	6
0		0.197368421	81102_8	81102	-16.98053669	27.70826361	0.244680851	5
			81102_8	81102	-16.98053669	27.70826361	0.265734266	pilot
43	0.465116279	0.214659686	81102_9	81102	-17.00422316	27.66413335	0.522222222	1
0		0.113924051	81102_9	81102	-17.00422316	27.66413335	0.429487179	6
6	0.166666667	0.720930233	81102_9	81102	-17.00422316	27.66413335	0.284848485	2
1	0	0.439393939	81102_9	81102	-17.00422316	27.66413335	0.25	3
			81102_9	81102	-17.00422316	27.66413335	0.463768116	pilot
2	0	0.308411215	81102_9	81102	-17.00422316	27.66413335	0.44549763	4
0		0.287878788	81102_9	81102	-17.00422316	27.66413335	0.312820513	5
			81111_1	81111	-17.06660638	27.6104138	0.275700935	pilot
23	0.695652174	0.348360656	81111_1	81111	-17.06660638	27.6104138	0.275720165	1
14	0.071428571	0.328042328	81111_1	81111	-17.06660638	27.6104138	0.100529101	2
12	0.166666667	0.191709845	81111_1	81111	-17.06660638	27.6104138	0.331606218	5
5	0	0.404444444	81111_1	81111	-17.06660638	27.6104138	0.174107143	3
33	0.454545455	0.261603376	81111_1	81111	-17.06660638	27.6104138	0.266949153	4
201	0.467661692	0.220027248	81111_2	81111	-17.09273967	27.53420029	0.587991718	1
49	0.12244898	0.219512195	81111_2	81111	-17.09273967	27.53420029	0.284512964	2
16	0.25	0.221014493	81111_2	81111	-17.09273967	27.53420029	0.216626214	3
139	0.417266187	0.162129462	81111_2	81111	-17.09273967	27.53420029	0.520072993	4
52	0.461538462	0.128930818	81111_2	81111	-17.09273967	27.53420029	0.272655634	5
			81111_2	81111	-17.09273967	27.53420029	0.330110497	pilot
259	0.544401544	0.33836858	81111_3	81111	-17.04346602	27.55443606	0.441266599	1
41	0.219512195	0.252346194	81111_3	81111	-17.04346602	27.55443606	0.196428571	2
32	0.1875	0.246768508	81111_3	81111	-17.04346602	27.55443606	0.12960761	3
150	0.433333333	0.233974359	81111_3	81111	-17.04346602	27.55443606	0.248120301	4
16	0.4375	0.147505423	81111_3	81111	-17.04346602	27.55443606	0.120481928	5
			81111_3	81111	-17.04346602	27.55443606	0.236074271	pilot
40	0.525	0.122551482	81111_4	81111	-17.04972218	27.57860564	0.208647562	5
31	0.096774194	0.242043926	81111_4	81111	-17.04972218	27.57860564	0.182392777	3
178	0.403314917	0.145808502	81111_4	81111	-17.04972218	27.57860564	0.305057746	4
			81111_4	81111	-17.04972218	27.57860564	0.336771532	pilot
314	0.595541401	0.306366048	81111_4	81111	-17.04972218	27.57860564	0.473496659	1
115	0.060869565	0.290961817	81111_4	81111	-17.04972218	27.57860564	0.270336094	2
176	0.107954545	0.146051712	81111_5	81111	-17.06960554	27.5063502	0.441992883	1
132	0.265151515	0.242911877	81111_5	81111	-17.06960554	27.5063502	0.248833593	2
20	0.25	0.171560161	81111_5	81111	-17.06960554	27.5063502	0.199191686	3
104	0.355769231	0.193116635	81111_5	81111	-17.06960554	27.5063502	0.230818414	4
84	0.392857143	0.107851596	81111_5	81111	-17.06960554	27.5063502	0.157802964	5
			81111_5	81111	-17.06960554	27.5063502	0.269552012	pilot
117	0.256410256	0.347338936	81111_6	81111	-17.0983516	27.56767402	0.604519774	1
9	0.222222222	0.22962963	81111_6	81111	-17.0983516	27.56767402	0.218905473	3
27	0.592592593	0.229946524	81111_6	81111	-17.0983516	27.56767402	0.387096774	4
22	0.454545455	0.088372093	81111_6	81111	-17.0983516	27.56767402	0.230769231	5
			81111_6	81111	-17.0983516	27.56767402	0.395953757	pilot
23	0.043478261	0.307086614	81111_6	81111	-17.0983516	27.56767402	0.260638298	2
586	0.465870307	0.369037995	81111_7	81111	-17.0638611	27.54958644	0.484723369	1
93	0.129032258	0.246603971	81111_7	81111	-17.0638611	27.54958644	0.205407303	2
116	0.189655172	0.256150507	81111_7	81111	-17.0638611	27.54958644	0.136946174	3
354	0.505649718	0.168528567	81111_7	81111	-17.0638611	27.54958644	0.290540541	4
67	0.661971831	0.132020658	81111_7	81111	-17.0638611	27.54958644	0.151701783	5
			81111_7	81111	-17.0638611	27.54958644	0.284399225	pilot
0		0.095238095	81111_8	81111	-17.03322532	27.60297855	0.5	6
25	0.56	0.082365364	81111_8	81111	-17.03322532	27.60297855	0.30116649	5
96	0.4375	0.151228733	81111_8	81111	-17.03322532	27.60297855	0.464761905	4
19	0.157894737	0.218234724	81111_8	81111	-17.03322532	27.60297855	0.277507303	3
68	0.176470588	0.200896861	81111_8	81111	-17.03322532	27.60297855	0.379247016	2
201	0.554455446	0.211382114	81111_8	81111	-17.03322532	27.60297855	0.549180328	1
			81111_8	81111	-17.03322532	27.60297855	0.386845039	pilot
8	0.125	0.563841808	81114_1	81114	-17.48626335	27.17154229	0.096262741	2
			81114_1	81114	-17.48626335	27.17154229	0.204976303	pilot
1	0	0.699404762	81114_1	81114	-17.48626335	27.17154229	0.067527309	3
89	0.04494382	0.563894523	81114_1	81114	-17.48626335	27.17154229	0.363083164	1
23	0.173913043	0.593721145	81114_1	81114	-17.48626335	27.17154229	0.334914611	4
14	0.071428571	0.546092184	81114_1	81114	-17.48626335	27.17154229	0.101112235	5
7	0	0.26169265	81114_1	81114	-17.48626335	27.17154229	0.053811659	6
0		0.455445545	81114_2	81114	-17.54632936	27.13703776	0.019950125	3
2	0	0.609929078	81114_2	81114	-17.54632936	27.13703776	0.292857143	4
2	0	0.557544757	81114_2	81114	-17.54632936	27.13703776	0.102564103	5
2	0	0.344988345	81114_2	81114	-17.54632936	27.13703776	0.032941176	6
			81114_2	81114	-17.54632936	27.13703776	0.185840708	pilot
25	0	0.450643777	81114_2	81114	-17.54632936	27.13703776	0.2	1
4	0	0.406113537	81114_2	81114	-17.54632936	27.13703776	0.105263158	2
			81114_3	81114	-17.44117033	27.14263907	0.174840085	pilot
0		0.17877907	81114_3	81114	-17.44117033	27.14263907	0.027818448	6
51	0.274509804	0.525307798	81114_3	81114	-17.44117033	27.14263907	0.393980848	1
4	0	0.438070404	81114_3	81114	-17.44117033	27.14263907	0.084745763	2
1	0	0.48324515	81114_3	81114	-17.44117033	27.14263907	0.045855379	3
3	0	0.460099751	81114_3	81114	-17.44117033	27.14263907	0.31147541	4
6	0.166666667	0.382054993	81114_3	81114	-17.44117033	27.14263907	0.068814056	5
2	0.5	0.670212766	81114_4	81114	-17.51499696	27.06893774	0.034115139	3
			81114_4	81114	-17.51499696	27.06893774	0.122009569	pilot
3	0.333333333	0.693050193	81114_4	81114	-17.51499696	27.06893774	0.063829787	2
3	0	0.329545455	81114_4	81114	-17.51499696	27.06893774	0.02283105	6
77	0.25974026	0.767932489	81114_4	81114	-17.51499696	27.06893774	0.184713376	1
4	0	0.5	81114_4	81114	-17.51499696	27.06893774	0.059782609	5
7	0	0.500854701	81114_4	81114	-17.51499696	27.06893774	0.187390543	4
41	0.073170732	0.540112994	81114_5	81114	-17.48179885	27.12354569	0.244546498	4
1	0	0.591623037	81114_5	81114	-17.48179885	27.12354569	0.040837696	3
11	0.272727273	0.749019608	81114_5	81114	-17.48179885	27.12354569	0.067371202	2
73	0.191780822	0.623015873	81114_5	81114	-17.48179885	27.12354569	0.266225166	1
			81114_5	81114	-17.48179885	27.12354569	0.224669604	pilot
10	0.3	0.421538462	81114_5	81114	-17.48179885	27.12354569	0.071134021	5
7	0.285714286	0.230392157	81114_5	81114	-17.48179885	27.12354569	0.056491576	6
0		0.326530612	81114_6	81114	-17.4234713	27.06016656	0.020408163	6
0		0.333333333	81114_6	81114	-17.4234713	27.06016656	0	5
22	0.227272727	0.654545455	81114_6	81114	-17.4234713	27.06016656	0.109090909	1
3	0	0.689320388	81114_6	81114	-17.4234713	27.06016656	0.048543689	2
0		0.430769231	81114_6	81114	-17.4234713	27.06016656	0.076923077	3
2	0	0.586206897	81114_6	81114	-17.4234713	27.06016656	0.120689655	4
			81114_6	81114	-17.4234713	27.06016656	0.096153846	pilot
0		0.256513026	81114_7	81114	-17.57023612	27.00782065	0.02016129	6
4	0.25	0.297826087	81114_7	81114	-17.57023612	27.00782065	0.039387309	5
5	0	0.468641115	81114_7	81114	-17.57023612	27.00782065	0.113636364	4
0		0.597249509	81114_7	81114	-17.57023612	27.00782065	0.041501976	3
5	0.2	0.66741573	81114_7	81114	-17.57023612	27.00782065	0.047297297	2
40	0.15	0.697196262	81114_7	81114	-17.57023612	27.00782065	0.147663551	1
			81114_7	81114	-17.57023612	27.00782065	0.09375	pilot
